# Supplementary material for: Scale morphology and squamation pattern of Guiyu oneiros provide new insights into early osteichthyan body plan
Source: Sci Rep. 2019 Mar 13;9:4411. doi: 10.1038/s41598-019-40845-7 (PMC6416254; doi:10.1038/s41598-019-40845-7)
Supplement: Supplementary file 5 — Dataset 1 [file 41598_2019_40845_MOESM5_ESM.zip]

Archive with 3 entries (2 files):
- Supplementary Dataset 1.nex
- __MACOSX/
- __MACOSX/._Supplementary Dataset 1.nex
