# Supplementary material for: Scale morphology and squamation pattern of Guiyu oneiros provide new insights into early osteichthyan body plan
Source: Sci Rep. 2019 Mar 13;9:4411. doi: 10.1038/s41598-019-40845-7 (PMC6416254; doi:10.1038/s41598-019-40845-7)
Supplement: Supplementary file 5 — Dataset 1 [file 41598_2019_40845_MOESM5_ESM.zip › Supplementary Dataset 1.nex]

#NEXUS
[written Thu May 10 21:56:49 CST 2018 by Mesquite  version 3.2 (build 801) at Angelish.local/10.100.0.15]

BEGIN TAXA;
	TITLE Taxa;
	DIMENSIONS NTAX=104;
	TAXLABELS
		Osteostraci Galeaspida Acanthodes Akmonistion Austroptyctodus Bothriolepis Brachyacanthus Brindabellaspis Brochoadmones Buchanosteus Campbellodus Cassidiceps Cheiracanthus Chondrenchelys Cladodoides Cladoselache Climatius Cobelodus Coccosteus Compagopiscis Cowralepis Culmacanthus Debeerius Diandongpetalichthys Dicksonosteus Diplacanthus Doliodus Eastmanosteus Entelognathus Eurycaraspis Euthacanthus Gavinaspis Gemuendina Gladiobranchus Groenlandaspis Gyracanthides Hamiltonichthys Helodus Holonema Homalacanthus Incisoscutum Ischnacanthus Jagorina Janusiscus Kathemacanthus Kujdanowiaspis Latviacanthus Lunaspis Lupopsyrus Macropetalichthys Materpiscis Mesacanthus Microbrachius Obtusacanthus Onychoselache Orthacanthus Parabuchanosteus Parayunnanolepis Parexus Poracanthodes Promesacanthus Pterichthyodes Ptomacanthus Pucapampella Quasipetalichthys Ramirosuarezia Remigolepis Rhadinacanthus Rhamphodopsis Romundina Sigaspis Sinolepis Tamiobatis Tetanopsyrus Tristychius Vernicomacanthus Wuttagoonaspis Yunnanolepis Cheirolepis Howqualepis Kentuckia Meemannia Mimipiscis Moythomasia Osorioichthys Achoania Diabolepis Eusthenopteron Glyptolepis Gogonasus Kenichthys Lophosteus Miguashaia Onychodus Osteolepis Porolepis Powichthys Dialipina Ligulalepis Guiyu Psarolepis Sparalepis Styloichthys Youngolepis 
	;

END;


BEGIN CHARACTERS;
	TITLE  'Matrix in file "Dupret_SI_data_matrix_NDE_revision.nex"';
	DIMENSIONS  NCHAR=346;
	FORMAT DATATYPE = STANDARD GAP = - MISSING = ? SYMBOLS = "  0 1 2 3 4";
	CHARSTATELABELS 
		1 DFC1_Tessellate_prismatic_calcified_cartilage /  absent present, 2 DFC2_Perichondral_bone /  present absent, 3 DFC3_Extensive_endochondral_ossification /  absent present, 4 DFC4_Dentine /  absent present, 5 DFC5_Dentine_kind /  mesodentine semidentine orthodentine, 6 'DFC7 Lepidotrichia or lepidotrichia-like scale alignment' /  present absent, 7 DFC8_Body_scale_growth_pattern /  monodontode polyodontode, 8 DFC9_Body_scale_growth_concentric /  absent present, 9 'DFC10 Body scales with peg-and-socket articulation' /  absent present, 10 DFC11_Body_scale_profile /  'distinct crown and base demarcated by a constriction (neck)' flattened, 11 DFC12_Body_scales_with_bulging_base /  absent present, 12 DFC13_Body_scales_with_flattened_base /  present absent, 13 DFC14_Flank_scales_alignment /  vertical_rows_ 'oblique rows or hexagonal/rhombic packing' disorganised, 14 DFC15_Sensory_line_canal_ /  passes_between_or_beneath_scales 'passes over scales and/or is partially enclosed or surrounded by scales' perforates_and_passes_through_scales, 15 DFC16_Sensory_line_network /  preserved_as_open_grooves pass_through_canals_enclosed_within_dermal_bones, 16 DFC17_Jugal_portion_of_infraorbital_canal_joins_supramaxillary_canal /  present absent, 17 DFC18_Dermal_skull_roof /  includes_large_dermal_plates consists_of_undifferentiated_plates_or_tesserae, 18 DFC19_Tesserae_morphology /  large_interlocking_polygonal_plates 'microsquamose, not larger than body tesserae', 19 DFC20_Extent_of_dermatocranial_cover /  complete 'incomplete (scale-free and elsewhere)', 20 DFC21_Endolymphatic_ducts_open_in_dermal_skull_roof /  present absent, 21 DFC22_Endolymphatic_ducts_with_oblique_course_through_dermal_skull_bones /  absent present, 22 'DFC23 Series of paired median skull roofing bones that meet at the dorsal midline of the skull (rectilinear skull roof pattern)' /  absent present, 23 DFC24_Consolidated_cheek_plates /  absent present, 24 DFC25_Pineal_opening_perforation_in_dermal_skull_roof /  present absent, 25 DFC26_Enlarged_postorbital_tessera_separate_from_orbital_series /  absent present, 26 'DFC27 Bony hyoidean gill-cover series (branchiostegals)' /  absent present, 27 DFC28_Branchiostegal_plate_series_along_ventral_margin_of_lower_jaw /  absent present, 28 DFC29_Branchiostegal_ossifications_ /  'plate-like' 'narrow and ribbon-like', 29 DFC30_Branchiostegal_ossifications_ /  ornamented unornamented, 30 DFC31_Imbricated_branchiostegal_ossifications /  absent present, 31 DFC32_Opercular_cover_of_branchial_chamber /  complete_or_partial separate_gill_covers_and_gill_slits, 32 'DFC33 Opercular (submarginal) ossification' /  absent present, 33 'DFC34 Shape of opercular (submarginal) ossification' /  broad_plate_that_tapers_towards_its_proximal_end 'narrow, rod-shaped', 34 DFC35_Gular_plates /  absent present, 35 DFC36_Size_of_lateral_gular_plates /  extending_most_of_length_of_the_lower_jaw 'restricted to theanterior third of the jaw (no longer than the width of three or four branchiostegals', 36 DFC37_Basihyal /  present 'absent, hyoid arch articulates directly with basibranchial', 37 DFC38_Interhyal /  absent present, 38 DFC39_Oral_dermal_tubercles_borne_on_jaw_cartilages /  absent present, 39 DFC40_Tooth_whorls /  absent present, 40 DFC41_Bases_of_tooth_whorls /  'single, continuous plate' some_or_all_whorls_consist_of_separate_tooth_units, 41 DFC42_Enlarged_adsymphysial_tooth_whorl /  absent present, 42 DFC43_Teeth_ankylosed_to_dermal_bones /  absent present, 43 DFC44_Dermal_jaw_plates_on_biting_surface_of_jaw_cartilages /  absent present, 44 'DFC45 Maxillary and dentary tooth-bearing bones' /  absent present, 45 DFC46_Large_otic_process_of_the_palatoquadrate /  absent present, 46 DFC47_Insertion_area_for_jaw_adductor_muscles_on_palatoquadrate /  ventral lateral, 47 DFC48_Oblique_ridge_or_groove_along_medial_face_of_palatoquadrate /  absent present, 48 DFC49_Fenestration_of_palatoquadrate_at_basipterygoid_articulation /  absent present, 49 'DFC50 Perforate or fenestrate anterodorsal (metapterygoid) portion of palatoquadrate' /  absent present, 50 DFC51_Pronounced_dorsal_process_on_Meckelian_bone_or_cartilage /  absent present, 51 DFC52_Preglenoid_process /  absent present, 52 DFC53_Jaw_articulation_located_on_rearmost_extremity_of_mandible /  absent present, 53 DFC54_Precerebral_fontanelle /  absent present, 54 'DFC55 Median dermal bone of palate (parasphenoid)' /  absent present, 55 'DFC56 Nasal opening(s)' /  'dorsal, placed between orbits' ventral_and_anterior_to_orbits, 56 DFC57_Olfactory_tracts /  'short, with olfactory capsules situated close to telencephalon cavity' 'elongate and tubular (much longer than wide)', 57 'DFC58 Prominent pre-orbital rostral expansion of the neurocranium' /  present absent, 58 'DFC59 Pronounced sub-ethmoidal keel' /  absent present, 59 DFC60_Position_of_myodome_for_superior_oblique_eye_muscles /  posterior_and_dorsal_to_foramen_for_nerve_II anterior_and_dorsal_to_foramen, 60 DFC61_Endoskeletal_cranial_joint /  absent present, 61 DFC62_Spiracular_groove_on_basicranial_surface /  absent present, 62 DFC63_Spiracular_groove_on_lateral_commissure /  absent present, 63 DFC64_Subpituitary_fenestra /  absent present, 64 DFC65_Supraorbital_shelf_broad_with_convex_lateral_margin /  absent present, 65 'DFC66 Orbit dorsal or facing dorsolaterally, surrounded laterally by endocranium' /  present absent, 66 DFC67_Extended_prehypophysial_portion_of_sphenoid /  absent present, 67 DFC68_Narrow_interorbital_septum /  absent present, 68 'DFC69 Main trunk of facial nerve (N. VII)' /  is_elongate_and_passes_anterolaterally_through_orbital_floor is_stout_and_divides_within_otic_capsule_at_the_level_of_the_postorbital_process, 69 'DFC70 Hyoid ramus of facial nerve (N. VII) exits through posterior jugular opening' /  absent present, 70 'DFC71 Glossopharyngeal nerve (N. IX) exit' /  foramen_situated_posteroventral_to_otic_capsule_and_anterior_to_metotic_fissure through_metotic_fissure, 71 'DFC72 Short otico-occipital region of braincase' /  absent present, 72 DFC73_Ethmoid_region_elongate_with_dorsoventrally_deep_lateral_walls /  absent present, 73 DFC74_Basicranial_morphology /  platybasic tropibasic, 74 DFC75_Ascending_basisphenoid_pillar_pierced_by_common_internal_carotid /  absent present, 75 DFC79_Canal_for_efferent_pseudobranchial_artery_within_basicranial_cartilage /  absent present, 76 DFC95_Position_of_hyomandibula_articulation_on_neurocranium /  'below or anterior to orbit, on ventrolateral angle of braincase' posterior_to_orbit, 77 DFC77_Canal_for_lateral_dorsal_aorta_within_basicranial_cartilage /  absent present, 78 DFC78_Entrance_of_internal_carotids /  through_separate_openings_flanking_the_hypophyseal_opening_or_recess through_a_common_opening_at_the_central_midline_of_the_basicranium, 79 'DFC80 Position of basal/basipterygoid articulation' /  same_anteroposterior_level_as_hypophysial_opening anterior_to_hypophysial_opening, 80 DFC81_Postorbital_process_articulates_with_palatoquadrate /  absent present, 81 DFC82_Labyrinth_cavity /  separated_from_the_main_neurocranial_cavity_by_a_cartilaginous_or_ossified_capsular_wall skeletal_capsular_wall_absent, 82 'DFC83 Basipterygoid process (basal articulation) with vertically oriented component' /  absent present, 83 DFC84_Pituitary_vein_canal_ /  dorsal_to_level_of_basipterygoid_process flanked_posteriorly_by_basipterygoid_process, 84 'DFC85 External (horizontal) semicircular canal' /  absent present, 85 DFC86_Sinus_superior /  absent_or_indistinguishable_from_union_of_anterior_and_posterior_canals_with_saccular_chamber present, 86 'DFC87 External (horizontal) semicircular canal' /  joins_the_vestibular_region_dorsal_to_posterior_ampulla joins_level_with_posterior_ampulla, 87 'DFC88 Trigemino-facial recess' /  absent present, 88 DFC89_Posterior_dorsal_fontanelle /  absent present, 89 DFC90_Shape_of_posterior_dorsal_fontanelle /  approximately_as_long_as_broad 'much longer than wide, slot-shaped', 90 DFC91_Dorsal_ridge /  absent present, 91 DFC92_Endolymphatic_ducts /  posteriodorsally_angled_tubes tubes_oriented_vertically_through_median_endolymphatic_fossa, 92 DFC96_Ventral_cranial_fissure /  absent present, 93 'DFC97 Metotic (otic-occipital) fissure' /  absent present, 94 DFC98_Vestibular_fontanelle /  absent present, 95 DFC99_Occipital_arch_wedged_in_between_otic_capsules /  absent present, 96 'DFC100 Spino-occipital nerve foramina' /  'two or more, aligned horizontally' 'one or two, dorsoventrally offset', 97 DFC101_Ventral_notch_between_parachordals /  absent present_or_entirely_unfused, 98 DFC102_Parachordal_shape /  'broad, flat' keeled_with_sloping_lateral_margins, 99 'DFC103 Hypotic lamina (and dorsally directed glossopharyngeal canal)' /  absent present, 100 DFC104_Macromeric_dermal_shoulder_girdle /  present absent, 101 DFC105_Dermal_shoulder_girdle_composition /  'ventral and dorsal (scapular) components' ventral_components_only, 102 DFC106_Dermal_shoulder_girdle_forming_a_complete_ring_around_the_trunk /  present absent, 103 DFC107_Pectoral_fenestra_completely_encircled_by_dermal_shoulder_armour /  present absent, 104 DFC108_Median_dorsal_plate /  absent present, 105 'DFC109 Pronounced internal crista (keel) on median dorsal surface of shoulder girdle' /  absent present, 106 DFC110_Scapular_process_of_shoulder_endoskeleton /  absent present, 107 DFC111_Ventral_margin_of_separate_scapular_ossification /  horizontal deeply_angled, 108 DFC112_Cross_sectional_shape_of_scapular_process /  flattened_or_strongly_ovate subcircular, 109 DFC113_Flange_on_trailing_edge_of_scapulocoracoid /  absent present, 110 DFC114_Scapular_process_with_posterodorsal_angle /  absent present, 111 DFC115_Endoskeletal_postbranchial_lamina_on_scapular_process /  present absent, 112 DFC116_Mineralisation_of_internal_surface_of_scapular_blade /  mineralised_all_around_ 'unmineralised on internal face forming a hemicylindrical cross-section', 113 DFC117_Coracoid_process /  absent present, 114 DFC118_Procoracoid_mineralisation /  absent present, 115 DFC119_Fin_base_articulation_on_scapulocoracoid /  stenobasal eurybasal, 116 DFC120_Perforate_propterygium /  absent present, 117 DFC121_Pelvic_fins /  absent present, 118 'DFC122 Intromittent organ containing bone, not associated with pelvic fins' /  absent present, 119 DFC123_Dermal_pelvic_clasper_ossifications /  absent present, 120 DFC124_Pectoral_fins_covered_in_macromeric_dermal_armour /  absent present, 121 'DFC125 Pectoral fin base has large, hemispherical dermal component' /  absent present, 122 DFC126_Dorsal_fin_spines /  absent present, 123 DFC127_Anal_fin_spine /  absent present, 124 DFC128_Paired_fin_spines /  absent present, 125 DFC129_Median_fin_spine_insertion /  'shallow, not greatly deeper than dermal bones / scales' deep, 126 DFC130_Intermediate_fin_spines /  absent present, 127 DFC131_Prepectoral_fin_spines /  absent present, 128 DFC132_Fin_spines_with_ridges /  absent present, 129 DFC133_Fin_spines_with_nodes /  absent present, 130 DFC134_Fin_spines_with_rows_of_large_retrorse_denticles /  absent present, 131 DFC135_Synarcual /  absent present, 132 'DFC136 Number of dorsal fins, if present' /  one two, 133 DFC137_Anal_fin /  absent present, 134 DFC138_Caudal_radials /  extend_beyond_level_of_body_wall_and_deep_into_hypochordal_lobe restricted_to_axial_lobe, 135 'ZHU196, GFB67 Median gular ' /  present absent, 136 'ZHU140, GFB80 Acrodin' /  absent present, 137 'ZHU141, GFB86 Plicidentine ' /  absent simple_or_generalized_polyplacodont, 138 'ZHU143, DFB19 Peg on rhomboid scale ' /  narrow broad, 139 'ZHU144, GFB20 Anterodorsal process on scale' /  absent present, 140 'ZHU146, GFB236 Epichordal lepidotrichia in caudal fin ' /  absent present, 141 'ZHU147, GFB46 Dermal intracranial joint' /  absent present, 142 'ZHU152, GFB116 Posterior nostril ' /  associated_with_orbit not_associated_with_orbit, 143 'ZHU161, GFB48 Number of marginal bones alongside paired median skull roofing bones over the otico-occipital division of braincase ' /  single two_or_more, 144 'ZHU169, GFB60 Type of dermal neck-joint' /  'sliding, dermal shoulder girdle plate with flat articular flange  ' 'ginglymoid, dermal shoulder girdle plate with articular condyle ' 'reversed ginglymoid,dermal shoulder girdle plate with articular fossa  ' 'spoon-like' simple_contact, 145 'ZHU180, GFB90 Posterior expansion of maxilla (maxilla cleaver-shaped) ' /  present absent, 146 'ZHU182, GFB59 Contribution by maxilla to posterior margin of cheek ' /  present absent, 147 'ZHU201, GFB106 Number of coronoids' /  more_than_three three, 148 'ZHU202, GFB94 Fangs of coronoids (sensu stricto)' /  absent present, 149 'ZHU222, GFB131 Eye stalk or unfinished area on neurocranial wall for eye stalk ' /  absent present, 150 'ZHU227, GFB155 Articulation facet with hyomandibular' /  'single-headed' 'double-headed', 151 'ZHU231, GFB169 Basicranial fenestra ' /  absent present, 152 'ZHU233, GFB155 Lateral cranial canal ' /  absent present, 153 'ZHU234, GFB179 Midline canal in basicranium for dorsal aorta ' /  absent present, 154 'ZHU239, GFB113 Ascending process of parasphenoid' /  absent present, 155 'ZHU240, GFB111 Shape of parasphenoid denticulated field ' /  'broad rhomboid or lozenge-shaped' 'broad, splint-shaped' ' slender, splint-shaped', 156 'ZHU241, GFB112 Parasphenoid denticulated field with multifid anterior margin ' /  absent present, 157 ZHU139_Resorption_and_redeposition_of_odontodes_ /  lacking_or_partially_developed developed, 158 ZHU142_Rostral_tubuli_ /  absent present, 159 ZHU148_Large_unpaired_median_skull_roofing_bone_anterior_to_the_level_of_nasal_capsules_ /  absent present, 160 ZHU149_Number_of_nasals_ /  many one_or_two, 161 ZHU150_Mesial_margin_of_nasal_ /  not_notched notched, 162 ZHU151_Dermintermedial_process_ /  absent present, 163 ZHU153_Position_of_posterior_nostril_ /  'external, far from jaw margin' 'external, close to jaw margin', 164 'ZHU154 Supraorbital (sensu Cloutier and Ahlberg 1996, including posterior tectal of Jarvik) ' /  absent present, 165 'ZHU155 Supraorbital, preorbital and nasal ' /  unfused fused, 166 'ZHU156 Tectal (sensu Cloutier and Ahlberg 1996, not counting the posterior tectal of Jarvik) ' /  absent present, 167 ZHU157_Lateral_plate_ /  absent present, 168 'ZHU158 Location of pineal foramen/eminence' /  level_with_posterior_margin_of_orbits well_posterior_of_orbits, 169 'ZHU159 Parietals (preorbitals of placoderms) surround pineal foramen or eminence' /  yes no, 170 ZHU160_Complete_enclosure_of_spiracle_by_skull_roof_bones_ /  absent present, 171 ZHU162_paranuchal_number /  one_pair two_pairs, 172 ZHU163_Large_unpaired_median_bone_contributing_to_posterior_margin_of_skull_roof_ /  absent present, 173 ZHU164_Contact_of_nuchal_or_centronuchal_plate_with_paired_preorbital_plates /  absent present, 174 'ZHU165 Posterior process of the paranuchal plate behind the nuchal plate (dorsal face) ' /  absent present, 175 ZHU166_Junction_of_posterior_pitline_and_main_lateral_line /  far_in_front_of_posterior_margin_of_skull_roof close_to_posterior_margin_of_skull_roof, 176 ZHU167_Number_of_extrascapulars_ /  uneven paired, 177 'ZHU168 Dermal neck-joint between paired main-lateral-line-bearing bones of skull and shoulder girdle' /  absent present, 178 'ZHU171 Foramina (similar to infradentary foramina) on cheek bones ' /  absent present, 179 ZHU172_Lacrimal_posteriorly_enclosing_posterior_nostril /  absent present, 180 'ZHU173 Most posterior major bone of cheek bearing preopercular canal (preopercular) extending forward, close to orbit ' /  absent present, 181 ZHU174_Number_of_cheek_bones_bearing_preopercular_canal_posterior_to_jugal_ /  one two, 182 'ZHU175 Bone bearing both quadratojugal pit-line and preopercular canal ' /  absent present, 183 ZHU176_Dermohyal_ /  absent present, 184 ZHU177_Premaxillae_with_inturned_symphysial_processes_ /  absent present, 185 ZHU178_Premaxilla_forming_part_of_orbit_ /  absent present, 186 ZHU179_Preorbital_process_of_premaxilla_ /  absent present, 187 ZHU181_Ventral_margin_of_maxilla_ /  straight curved, 188 ZHU183_Course_of_ethmoid_commissure_ /  middle_portion_through_median_rostral sutural_course through_bone_center_of_premaxillary, 189 'ZHU184 Position of anterior pit-line ' /  'on paired median skull roofing bones over the otico-occipital division of braincase' on_paired_median_skull_roofing_bones_over_the_sphenoid_division_of_braincase, 190 'ZHU185 Middle and posterior pit-lines on postparietal' /  posteriorly_situated mesially_situated, 191 ZHU186_Position_of_middle_and_posterior_pit_lines_ /  close_to_midline near_the_central_portion_of_each_postparietal_, 192 ZHU187_Course_of_supraorbital_canal /  between_anterior_and_posterior_nostrils anterior_to_both_nostrils, 193 ZHU188_Course_of_supraorbital_canal_ /  straight 'lyre-shaped', 194 ZHU189_Posterior_end_of_supraorbital_canal_ /  in_postparietal in_parietal in_intertemporal in_nuchal_plate in_postpineal_plate, 195 ZHU190_Contact_between_otic_and_supraorbital_canals /  not_in_contact in_contact, 196 ZHU191_Contact_of_supraorbital_and_infraorbital_canals /  in_contact_rostrally not_in_contact_rostrally, 197 ZHU192_Otic_canal /  runs_through_skull_roof_ follows_edge_of_skull_roof_, 198 ZHU193_Infraorbital_canal_follows_premaxillary_suture_ /  no yes, 199 'ZHU194 Sensory canal or pit-line associated with maxilla ' /  absent present, 200 ZHU195_Anterior_portion_of_preopercular_canal_ /  present absent, 201 ZHU197_Foramen_in_hyomandibular /  absent present, 202 ZHU198_Large_dermal_plates_forming_outer_dental_arcade_ /  only_with_denticles with_large_monolinear_tooth_row, 203 'ZHU199 Tooth-bearing median rostral' /  absent present, 204 ZHU200_Teeth_of_dentary_ /  reaching_anterior_end_of_dentary not_reaching_anterior_end, 205 ZHU203_Marginal_denticle_band_on_coronoids_ /  'broad band, at least posteriorly' 'narrow band with 2-4 denticle rows', 206 ZHU204_infradentary /  absent present, 207 ZHU205_Infradentary_foramina /  present absent, 208 ZHU206_Large_ventromesially_directed_flange_of_symphysial_region_of_mandible_ /  absent present, 209 ZHU207_Flange_like_extension_of_mandible_composed_of_prearticular_and_Meckelian_ossification /  absent present, 210 ZHU208_Strong_ascending_flexion_of_symphysial_region_of_mandible /  absent present, 211 ZHU209_Parasymphysial_plate /  detachable_tooth_whorl 'long with posterior corner, sutured to coronoid, denticulated or with tooth row' absent, 212 ZHU210_Anterior_end_of_prearticular_ /  far_from_jaw_symphysis near_jaw_symphysis, 213 'ZHU211 Prearticular - dentary contact ' /  present absent, 214 ZHU212_Meckelian_bone_exposed_immediately_anterior_to_first_coronoid /  yes no, 215 'ZHU213 Dermal plates on mesial (lingual) surfaces of Meckels cartilage and palatoquadrate' /  absent present, 216 ZHU214_Biconcave_glenoid_on_lower_jaw /  absent present, 217 ZHU217_Course_of_mandibular_canal_ /  not_passing_through_most_posterior_infradentary passing_through_most_posterior_infradentary, 218 ZHU218_Course_of_mandibular_canal_ /  passing_through_dentary not_passing_through_dentary, 219 ZHU220_Fenestra_ventrolateralis_ /  absent present common_ventral_fenestra_for_anterior_and_posterior_nostrils, 220 ZHU223_Developed_postorbital_cavity_ /  absent present, 221 ZHU225_Unconstricted_cranial_notochord /  absent present, 222 'ZHU226 Descending process of sphenoid (with its posterior extremity lacking periostegeal lining) ' /  absent present, 223 ZHU228_Hyoid_arch_articulation /  on_lateral_commissure on_otic_capsule_wall, 224 ZHU229_Opercular_suspension_on_braincase_ /  absent present, 225 ZHU235_Vomerine_fangs /  absent present, 226 ZHU236_Vomeral_area_with_grooves_and_raised_areas /  absent present, 227 ZHU237_Parasphenoid_ /  protruding_forward_into_ethmoid_region_of_endocranium behind_ethmoid_region, 228 ZHU238_Denticulated_field_of_parasphenoid_ /  without_spiracular_groove with_spiracular_groove, 229 ZHU242_Parasphenoid_denticle_field_with_anteriorly_divergent_lateral_margins /  absent present, 230 ZHU243_Parasphenoid_denticle_field_ /  terminates_at_or_anterior_to_level_of_foramina_for_internal_carotid_arteries extends_posterior_to_foramina_for_internal_carotid_arteries, 231 ZHU244_Presupracleithrum_ /  absent present, 232 ZHU245_Anocleithrum_ /  element_developed_as_postcleithrum element_developed_as_anocleithrum_sensu_stricto, 233 'ZHU250, GFB201 Endoskeletal supports in pectoral fin ' /  multiple_elements_articulating_with_girdle 'single element ("humerus") articulating with girdle', 234 'ZHU246 Dorsal cleithrum (AL of the Placodermi), ventral cleithrum (AVL of the Placodermi) and pectoral spine (SP of the Placodermi) ' /  not_fused fused, 235 ZHU247_Relationship_of_clavicle_to_cleithrum /  ascending_process_of_clavicle_overlapping_cleithrum_laterally 'ascending process of clavicle wrapping round anterior edge of cleithrum, overlapping it both laterally and mesially', 236 ZHU248_Triradiate_scapulocoracoid /  absent present, 237 ZHU249_Subscapular_foramen /  absent present, 238 ZHU251_Pectoral_propterygium /  absent present, 239 ZHU252_Pelvic_girdle_with_substantial_dermal_component_ /  yes no, 240 ZHU253_Pelvic_fin_spine_ /  absent present, 241 ZHU170_Number_of_sclerotic_plates /  four_or_less more_than_four, 242 ZHU221_Ethmoid_articulation_for_palatoquadrate_ /  placed_on_postnasal_wall extends_posteriorly_to_the_level_of_N.II, 243 ZHU215_Contact_between_palatoquadrate_and_dermal_cheek_bones_ /  continuous_contact_of_metapterygoid_and_autopalatine metapterygoid_and_autopalatine_contacts_separated_by_gap_between_commissural_lamina_of_palatoquadrate_and_cheek_bones, 244 ZHU216_Metapterygoid_with_developed_medial_ventral_protrusion /  absent present, 245 ZHU219_Internasal_pits /  absent undifferentiated_or_anterior_palatal_fossa 'shallow, paired pits with strong midline ridge' 'deep, peer-shaped pits', 246 DUPRET254_jaws /  absent present, 247 DUPRET255_optic_fissure /  present absent, 248 'LONG256 Central dermal skull bone (nuchal) with converging posterior pit-line canals and supraorbital canals' /  absent converging_but_not_meeting crossing_as_an_X_in_bone, 249 'LONG257 Deep, high supragnathal bone with durophagous occlusal surface' /  absent present, 250 'LONG258 Intromittent organ with one large J-shaped element' /  absent present, 251 'LONG259 Intromittent organ (''clasper'') consisting entirely of cartilage, formed from distal part of pelvic fin' /  absent present, 252 ZHU145_Fringing_fulcra_ /  absent present, 253 '[GFB2] Prismatic calcified cartilage' /  single_layered 'multi-layered', 254 '[GFB5] Enamel(oid) present on dermal bones and scales' /  absent present, 255 '[GFB6] Enamel' /  'single-layered' 'multi-layered', 256 '[GFB7] Enamel layers' /  'applied directly to one another (ganoine)' separated_by_layers_of_dentine, 257 '[GFB8] Extensive pore canal network' /  absent present, 258 '[GFB57] Vertical canal associated with preopercular/suborbital canal' /  absent present, 259 '[GFB11] Bone cell lacunae in body scale bases' /  present absent, 260 '[GFB12] Main dentinous tissue forming fin spine' /  osteodentine orthodentine, 261 '[GFB14] Differentiated lepidotrichia' /  absent present, 262 '[GFB25] Basal pore in scales' /  absent present, 263 '[GFB22] Profile of scales with constriction between crown and base' /  neck_similar_in_width_to_crown 'neck greatly constricted, resulting in anvil-like shape', 264 '[GFB27] Scute-like ridge scales (basal fulcra)' /  absent present, 265 '[GFB29] Dermal ornamentation' /  smooth 'parallel, vermiform ridges' concentric_ridges tuberculate, 266 '[GFB31] Sensory canals/grooves' /  contained_within_the_thickness_of_dermal_bones contained_in_prominent_ridges_on_visceral_surface_of_bone, 267 '[GFB34] Anterior pit line of dermal skull roof' /  absent present, 268 '[GFB36] Cranial spines' /  absent 'present, multicuspid' 'present, monocuspid', 269 '[GFB40] Endolymphatic duct relationship to median skull roof bone (i.e. nuchal plate)' /  within_median_bone 'on bones flanking the median bone (e.g. paranuchals)', 270 '[GFB42] Dermal plate associated with pineal eminence or foramen' /  contributes_to_orbital_margin plate_bordered_laterally_by_skull_roofing_bones_, 271 '[GFB44] Broad supraorbital vaults' /  absent present, 272 '[GFB45] Median commisure between supraorbital sensory lines' /  absent present, 273 '[GFB47] Otic canal extends through postparietals' /  absent present, 274 '[GFB49] Suture between paired skull roofing bones (centrals of placoderms; postparietals of osteichthyans)' /  straight sinusoidal, 275 '[GFB50] Medial processes of paranuchal wrapping posterolateral corners of nuchal plate' /  absent present paranuchals_precluded_from_nuchal_by_centrals no_median_posterior_skull_roof_bone, 276 '[GFB51] Paired pits on ventral surface of nuchal plate' /  absent present, 277 '[GFB52] Sclerotic ring' /  absent present, 278 '[GFB54] Cheek plate' /  undivided 'divided (i.e., squamosal and preopercular)', 279 '[GFB55] Subsquamosals in taxa with divided cheek' /  absent present, 280 '[GFB56] Preopercular shape' /  rhombic 'bar-shaped', 281 '[GFB72] Gill arches' /  largely_restricted_to_region_under_braincase extend_far_posterior_to_braincase, 282 '[GFB75] Hypohyal' /  absent present, 283 '[GFB76] Endoskeletal urohyal' /  absent present, 284 '[GFB79] Enamel(oid) on teeth' /  absent present, 285 '[GFB84] Distribution of tooth whorls' /  upper_and_lower_jaws lower_jaws_only upper_jaws_only, 286 '[GFB89] Premaxilla' /  extends_under_orbit restricted_anterior_to_orbit, 287 '[GFB91] Pair of tooth plates (anterior supragnathals or vomers) on ethmoidal plate' /  absent present, 288 '[GFB93] Extent of infradentaries' /  along_much_of_ventral_margin_of_dentary restricted_to_posterior_half_of_dentary, 289 '[GFB95] Position of upper mandibular arch cartilage (and associated cheek plate where present)' /  entirely_suborbital with_a_postorbital_extension, 290 '[GFB97] Autopalatine and quadrate' /  comineralized separate_mineralizations, 291 '[GFB101] Palatoquadrate fused with neurocranium' /  absent present, 292 '[GFB114] Buccohypophysial canal in parasphenoid' /  single paired, 293 '[GFB125] Transverse otic process ' /  present absent, 294 '[GFB126] Jugular canal' /  'long (invested in otic region along length of skeletal labyrinth)' 'short (restricted to region anterior of skeletal labyrinth)' 'absent (jugular vein uninvested in otic region)', 295 '[GFB132] Postorbital process' /  absent present, 296 '[GFB133] Canal for jugular in postorbital process' /  absent present, 297 '[GFB134] Series of perforations for innervation of supraorbital sensory canal in supraorbital shelf' /  absent present, 298 '[GFB141] Subcranial ridges' /  absent present, 299 '[GFB154] Horizontal semicircular canal in dorsal view' /  medial_to_path_of_jugular_vein dorsal_to_jugular_vein, 300 '[GFB159] Synotic tectum' /  absent present, 301 '[GFB161] Shape of median dorsal ridge anterior to endolymphatic fossa' /  'developed as a squared-off ridge or otherwise ungrooved' bears_a_midline_groove, 302 '[GFB166] Branchial ridges' /  present reduced_to_vagal_process 'absent (articulation made with bare cranial wall)', 303 '[GFB167] Craniospinal process ("supravagal process" in Stensio)' /  absent present, 304 '[GFB176] Stalk-shaped parachordal/occipital region' /  absent present, 305 '[GFB177] Paired occipital facets' /  absent present, 306 '[GFB178] Size of aperture to notochordal canal' /  much_smaller_than_foramen_magnum 'as large, or larger, than foramen magnum', 307 '[GFB183][CA96: 115] Shape of dorsal blade of dermal shoulder girdle (either cleithrum or anterolateral plate)' /  spatulate pointed, 308 '[GFB187] Posterior dorsolateral (PDL) plate or equivalent' /  absent present, 309 '[GFB190] Scapular infundibulum' /  absent present, 310 '[GFB202] Number of basals in polybasal pectoral fins' /  three_or_more two, 311 '[GFB204 ] Number of mesomeres in metapterygial axis' /  five_or_fewer seven_or_more, 312 '[GFB205] Biserial pectoral fin endoskeleton' /  absent present, 313 '[GFB207] Filamentous extension of pectoral fin from axillary region' /  absent present, 314 '[GFB235] Supraneurals in axial lobe of caudal fin' /  absent present, 315 '[GFB218] Fin spine cross-section' /  round_or_horseshoe_shaped 'Flat-sided, with rectangular profile', 316 '[GFB219] Intermediate spines when present' /  one_pair_ multiple_pairs, 317 '[GFB224] Expanded spine rib on leading edge of spine' /  absent present, 318 '[GFB225] Spine ridges' /  converging_at_the_distal_apex_of_the_spine converging_on_leading_edge_of_spine, 319 '[GFB227] Series of thoracic supraneurals' /  absent present, 320 '[GFB229] Posterior dorsal fin shape' /  'base approximately as broad as tall, not broader than all of other median fins' 'base much longer than the height of the fin, substantially longer than any of the other dorsal fins', 321 '[GFB230] Basal plate in dorsal fin' /  absent present, 322 '[GFB231] Branching radial structure articulating with dorsal fin basal plate' /  absent present, 323 '[GFB233] Basal plate in anal fin' /  absent present, 324 'Relative position of jugular groove and hyomandibular articulation:' /  'hyomandibula dorsal or same level (i.e. on bridge)' jugular_vein_passing_dorsal_or_lateral_to_hyomandibula, 325 '[Lu238] Canal-bearing bone of skull roof extends far past posterior margin of parietals.' /  no yes, 326 '[Lu240] Position of anterior pitline' /  on_postparietal on_parietal, 327 '[Lu241] Opening in dermal skull roof for spiracular bounded by bones carrying otic canal' /  absent present, 328 '[Lu244] Preoperculosubmandibular' /  absent present, 329 '[Lu246] Urohyal shape' /  absent Vertical_plate, 330 '[Lu252] Extensive flange composed of prearticular and Meckelian bone that extends beyond ventral edge of outer dermal series' /  absent present, 331 '[Lu255] Inturned medial process of premaxilla' /  absent present, 332 '[Lu262] Posterior nostril' /  facial at_margin_oral_cavity palatal, 333 '[Lu265] Size of profundus canal in postnasal wall' /  samall large, 334 '[Lu266] Paired pineal and parapineal tracts' /  absent present, 335 '[Lu268] Endoskeletal spiracular canal' /  open partial_enclosure_or_spiracular_bar complete_enclosure_in_canal, 336 Relationship_of_crown_and_base_of_isolated_trunk_scale /  crown_fully_covering_the_base 'crown sitting on the bony base, with an exposed depressed field overlapped by adjacent scale in articulation', 337 LU271_Optic_lobes /  narrower_than_cerebellum same_width_or_wider_than_cerebellum, 338 LU272_Crus_commune_of_anterior_and_posterior_semicircular_canals /  dorsal_to_endocranial_roof ventral_to_endocranial_roof, 339 LU273_Cranial_cavity_and_labyrinth /  widely_spaced closely_spaced, 340 LU274_Horizontal_semicircular_canal /  absent present, 341 LU275_Supraotic_cavity /  absent_ present, 342 LU278_Pelvic_fin /  monobasal polybasal, 343 CXD001_Keel_of_scale /  absent present, 344 'CXD002 Posterior ledge (secondary keel) of scale' /  absent weak developed, 345 CXD003_Anteroventral_process_on_scale /  absent present, 346 CXD004_Ventral_process_of_scale /  present absent ; 
	MATRIX
	Osteostraci           000100100?010?0?10000--000-----0-0-------?----------00000000-?0000000-000?-?----0??00-00-?0000-??000000-0??--?--100-00000?0?-00---00??-----?0-------?-00?----0---------?------?--------------------?----------------------00??----------?--??0--1?--?01---0--{0 1}0-1?0?0??1300--000---?1---0??----?0----0-?-----0?-00--0--00?----?0???-----?----00-?????-????
	Galeaspida            0?00--??00101?0?1000?--000-------0-------?----------000000?0-?0000000-000?-?----0??01-00-?0000-0000-------?--?------00?--??--?----0???-----?0-------?-00?----0---------1------?--------------------?----------------------0???-------------------?--?01---0--0--0?0--000310---0{0 1}---?0---0??----?0----0-?-----0?-0?-------?-?--?-?-?-----?----00-??0?0-????
	Acanthodes            00012011001011-0110-?-0?00----10-0-1?0----0011101010?01?1??010?0111?0110110101011001101101011?001101---0-10100101100100001111001000010-??----?------?0000---0?---------?------?----------------????0---00----0-?-0?---00--???01?--------0--?01111?-1?11---0--0--001?00100--0---0----1---100-----110-12100?0002000?---000001-100-10?1-------???0-??????----
	Akmonistion           1001210?0-??21-?1?1-----00----10-0-?01110-0011?000?0101010?01001110101100??01111?001??110110100?0011---0-1-001101110110001001000000000-0?----?------??000---??---------?------?----------------?????---?0----0-?-??---0?--20??1?--------0--??1?0?0-1011--01-00--0??0-1-0---2---?----0---1?010---1?0-021100?1020001---010110-??0010-1-------???0-?????1----
	Austroptyctodus       0001??1?01010?1?0-?1-00?-0----0110-0010-01100????000?01010?0????101?????????0?????????????????0??000001101-00000100?111001010?001011??-??--?0?13----??????????0????0-00?1000--1-1----------?-???04??0---?----0---??---0?--?????1??????0??0?????????0?1?2110?-??????-??-?-1?-?101?-20?---0???--0-010-????????-??01?100?????0?--01?????-0??--???????????----
	Bothriolepis          0000--?--?--?10-0-000010-0----0100-???---?10000??00?0?000???????0?????00???????????????????????????000010?????1--00-0?-11000-00---000?-0?---?012----??????????1????0-010-001-0?-10-???0----?-???????0---?----0---02---0?--0????0????0?0??0???0--0?00?1000??--0--0-?----1300-000-?-0010--0??0--0-000-????????-?1???011-??0?----?0??????0??--????-?????-????
	Brachyacanthus        0?0??0??????10??100??-0?11000000-0-????---00??????????1?1??????????????????????????????????????????01-10-1010010?0??1?000111011110011?-??--?-?------?????-????---------?------?----?--????--?--?????---?????-0-?-???--??--??????---?----?--????1?????1?--???-?--????0??1?-?0---?----1---???-----??????????????????---???0?010??0????-?--?-?????-??????????
	Brindabellaspis       00011?100?10??0?0-?000?1-?????010???????????????????0?000000000000000-00000110?00??10000-00000-0?0000????1-0001010??????0??1??0010???????--?0014????1??00????01????0-0001011100-1?-?????????-???030?0--??????????????-??--20???1?????????0?0????????0101????-0--0????00?310-0000?-00????????????0?0?-0-?--0?-110?00?0???????--?????0?-0????--00?0?0???????
	Brochoadmones         010100100?111100110??-0?00----10-0-??1100-00??????????1?1??????????????????????????????????????????1---0-??????-?-??10000111111110011?-??--?-?------?????-????---------?------?----?--????--?--?????---?????-0-?-???--??--??????---?----?--??????????1?---0?-0--000?00000-?0--??----0---????0---??????????????????---???0?0100?0????----?-?????-??????????
	Buchanosteus          00?1??100010??010-001111-0----0110-??1--0?10010??0?001101000001010010-00000100?00??1000???0000-0100000011?0?--1?1???????00?1??0010????-??--?0?11----?0000000?00????0-0001001011-1?-????----?-????0??0---?----0---02---00--2100010010010??00???????00010?????-0--00???0??3-0-1100011110--????--1-1000001?000?-1101?010?????-?--?????0?-0???????0-??0???????
	Campbellodus          000??11?01010?1?0-?1-00?-0----0100-0010-01100?0??000?0??????????1??????????????????????????????????000110???--10?0??1?1001010?00101?01-??---??13----??????????0????0-00?1000--1-1----------?-???04??0---?----0---??---00--?????1??????0??0????0???-0?1?21??--????????0-?-1?-?101?-20?---0???--0-010-????????-??010000?????0?--0??????-0??--??????????1----
	Cassidiceps           000??0??00101?0?10???-???111?100-0-??0----0???????????1?1??????????????????????????????????????????1---0-11?????????1?000111010100011?-??--?-?------?????-????---------?------?----?--????--?--?????---?????-0-?-???--??--??????---?----?--??????????1?--???-???0???0?100??0--??----1?-?????----1?????????????????---???0?1110??????----?-?????-??????----
	Cheiracanthus         00012011001010-?111??--?01111100-0-??0----0011001010?01?1?????????????????????01???????????????????1---0-1110010?1??10000111100100001?-??--?-?------?????-????---------?------?----?--????--?--?????---?????-0-?-???--??--??????---?----?--????11??1?1?---0?-0--0?1100100-?0--??----1---???-----100-??????????????---???0?1-10?01?1?----?--????-??????----
	Chondrenchelys        1101210?00??-1-?1?1-----00----00-0-??1100-0011?00011001110?0?000110??-111??00????????????0?10?0?0011---0-1-00110100-11000000-00---000?-??--?-?------?????-????---------?------?----?--????--?--?????---?????-0-?-???--??--??????---?----?--????????1?11--01?????????-??0?-?0---?----0-???????-1-??1-1???????-2?0??---1010?--??0-0--?----?--???0-?????1????
	Cladodoides           110???????????-????---?-?????????????111?-0011?00???1010???0000011010100001011111001101111101010001??????????????????????????????????????--?-?------1??00-????---------?------?----?--????-----?????---?????-0-?-???--0?--20??1?---?--?-?--???????-1011--???0????????????????????????????????-?-1-0-12111000020001?????????????????1??-??-???00-00010?????
	Cladoselache          110121100-??2?-?1?1-----00----10-0-?01110-00110000?0?01?10?0??0111????10???01111???????1?1?010??10?1---0-1-00110101010000100000?000000-??--?-?------?????-????---------?------?----?--????--?--?????---?0???-0-?-???--??--????1?---?----?--???10???1?11---0?0???????-?-0--?0---?----0---1???0---1-0-121100??02000?---00001?-??00??-?--1-?--???0-?????1????
	Climatius             000100??000110-?10000-0?11000000-0-??1100-0011?00010?0??1??????????????????????????????????????????01-10-1000010?0??1?000111011110011?-??----?------?????---??---------?------?----?--?--------?????---???---0-?-???--00--??????------?-?--????11??1?1?--??--0--0?0?00003-?0--?0----1---????1---1-0-??????????????---???0?0100?0????--1-?--????-??????----
	Cobelodus             1101?1??0-????-?1?1-----00----10-0-001110-0011?00010101?1??01000111101101010111110011011011010000011---0-1-00110111011000000-00---0000-??--?-?------1?000-????---------?------?----?--????--?--?????---?????-0-?-???--??--2??0??---?----?--????????1011--01?0???????-?-0--?0---?----0---1???0-?-1?0-12110001020001---01011?-??010--1--1-?--??00-11100?????
	Coccosteus            000??1????????000-001111-0----0110-??10-0110??????00?11?1???????1?????00??????????????????0????????000011?0?--1?????1?000001-00010100?-??---??11----??????????0????0-0001001011-10-???0----?-01?000?0---?----0---02---00--????????????0??0????10??0??1000??--????0------30?-11100111?0--0???--1-1??1????????-?1???0100??00----01?0???-0??-?????-?????1----
	Compagopiscis         00?111-------?0?0-00?110?-----?11????1???110????0?00?1?01????????00???000????????????????-0????????00001110?--00?01?11100001--0010101????????11??????????000??0????0-0001101011-1???????????????00??0????????0???????????????????-100?0?00?0??100????1?0000?-0--0?------300-1110011111--?1???-1-1101-?1?????-?1???0100-0-?-00-??1?1??-0??-????????????????
	Cowralepis            000???????????0?0-1?10-1-0????0110-0?10-0110?????00??1????????????????????????????????????0????????000110????????01?1?000001-000??1-00-??---??10----??????????0????0-00?1001111-1?-????----?-???010?0---?----0---02---00--????????????0??0????10?????1?00??--?????????--210-1-?0?-10?---000?--1-11?0????????-??11?010????00---0--?-??-0---?????-??????????
	Culmacanthus          ?00??0??0010101?100??-1?00----00-0-????---?0????????????1??????????????????????????????????????????01-10-10?0010?0??10?00111100100011?-??----?------?????-????---------0------?----?--????--?--?????---?????-0-?-???--??--??????---?----?--????1?????1?---0--???????001010?0---?----?0--???-?-?-1?????????????????---???0?0-10?0????---??--0???-??????----
	Debeerius             1101210?0???-1-?1?1-----00----00-0-00101?-0001?000?1001110?0?0?0111??-111?100?10??????10-0100?0?00?1---0-1-00110100011?001-01001000100-??--?-?------?????-????---------?------?----?--????--?--?????---?????-0-?-???--??--??????---?----?--??01????1?11--01??----???-?-0--?0---0----0---01010---?-0-1?1?-??1-200??---10100?---011011-------????-??????????
	Diandongpetalichthys  000???????????1?0??0-0?1-?----????-?????????????????0??0?000??00100??-000???????0??????0?-0????????000?10???????1??????????1--?010??????????011???????????????0????0-0001011100-1?-?????????????03??0????????????????????????????-???????0????????????01????-0--0???????30?-?1?0?-?0??????????????0?0?1??????11?????0????????????????-0???????????????????
	Dicksonosteus         00?11?1?0?????010-001111-0----0100-??1??0110000????001101000001010010-00000100?00??10000-0000000?0000001000?--10101????000?1-?00101???-??--?0?11----10000000?00????0-0001001011-10-???0----?-{0 1}1?01000---0----0---02---00--2100010010010?00000???010001000???-0--00????-1?00-1100000010--0???--1-10000110000--110??010?????0?--?????0?-0??--??00-??????????
	Diplacanthus          0101?011001010?0100??-0?00----0??0-??0--0-10?????1??????1??????????????????????????????????????????00110-110100000??10000111110100011?-??----?------?????-????---------?------?----?--?--------?????---???---0-?-???--0?--??????---?--?-?--????11????1?---0--0--0?1?0010?-?0---?----0---???---?-??????????????????---???0?0010?010??----?--????-??????????
	Doliodus              1?0???100?????-?1??---0-?0----?0-0-??1110-0011??????101010?00?00010???00???01111?00????11??01000?0????-????????????????00??1???11?????-??----?------???00---??---------?------?----?--?--------?????---???---0-?-???--0?--20??1?------?-?--???1???-1011--??-0??????????0--?0---?----?---10010---1-0-1211010002000????0?00???????????-------???0-??????????
	Eastmanosteus         000111---??-??0?0-00111?-0-----110-??1???1100??????0??101????????00???000????????????????-0????????00011110?--00101?11100001--0010101????????11??????????000??0????0-0001001011-1???????????????00??0????????0???????????????????-100?0?00?0??100????1?00?0?-0--0?------300-1110011111--?????-1-1101-?1?????-?1???0100-0-?----??1?1??-0??-????????????????
	Entelognathus         000?????0101??0?0-01-111-110010101???1?????101?????00?1010?00000100???0000?1???0???????????000??10?000010??????????????00??1???010????0??--?0?10??????0?0?????0???00-00??011-00?100???00001?????????00???00-?110?02????????1?0010?????0??00?????0?0101?00???-????0??????100--1000-0?10--0???-0?0100-011??0??-2100?010???????0-?????00-0???????0-??????????
	Eurycaraspis          ??0???????????1?0-?1?0?1??????????????????????????????1????????01?????0??????????????????-?????????000010???????????????0??1??0010??????????0?11?-????????????0????0-0001011100-10-???0----?????03000---?????0--??????????????????????0??0???????????1?2????-???????????300?-1100-1?????0???????????????????-?????010???????0?????????0???????????????????
	Euthacanthus          0001001?001110-0100??-0?01111100-0-??1100-00?????????0??1??????????????????????????????????????????0-110-1110010????10000111011100011?-??--?-?------?????-????---------?------?----?--????--?--?????---?????-0-?-???--??--??????---?----?--????1?????1?---0?-???000?00100-?0---?-0?-1---???-----1??-??????????????---???0?0110?0????----?--????-??????----
	Gavinaspis            ?00???????????0?0-0010??-?????????????????????????????1????????01?????0?0?????????????????0????0??????????????????????????????????????????????10???????????????????????00?0110??1???????????-10??10?0--??????????????????????????????????????????????100?????0--0???????310-11?0???0??????????????????????????????????????????????????????????????????????
	Gemuendina            ?0???1??00??2?0?{0 1}00??11000--?-?100-??1---11000-?-0????0?1??????-1??????????1?????????????-?????????00011????????100?10-00001-000101-0?-??-0-0???----?????????00???00-00100-0--??10-???00----????0?000---??0??0????????00??000?01??????0?00???0?01?000100000?-????0??-?003?00?1?0?0-?10--0???--0-??0?????????-2?01??00-??0?----????????0-?-????0-??????????
	Gladiobranchus        00012011001011-?100??-0101000100-0-??0----00?????1??????1??????????????????????????????????????????1---0-100100010??10000111111110?11?-??--?-?------?????-????---------?------?----?--????--?--?????---?????-0-?-???--??--??????---?----?--????1?????1?---0?-0--0?1?00103-?0---?----0---???-----??????????????????---???0?0?10?0????----?--????-??????----
	Groenlandaspis        0001?11?0011110?0-001110-0----0100-??1???110??????????101????????00???0??????????????????-0????????000010?????????1?1??00001--0010?0?????????11??????????000??0????0-0001001011-1???????????????00??0????????0???????????????????-100????0????10?????1000???-0--0-??-?-030001100001111--???---1-0??0??????????????010????????????????-0??-????????????????
	Gyracanthides         0001{0 2}?1000?1?1????????0??0--?-00-1????????00???????????????????????????????????????????????????????01--0?1000?1111??1??00111100110?11?0??-0-??--?---???????????????----?------?----?--?????????????????????????????????????????????????????0??11?????????-0?-0--???0?100????--??---??---????-?--??????????????????---?????0?01?0???????????????-??????----
	Hamiltonichthys       1101210?00?120-?110---0-00----10-0-0?1110-0001?0?010101?11?00??0110??-?0??????1????????110?0001??011---0-1-000101000110001001001010110-??----?------?????---??---------?------?----?--?--------?????---???---0-?-???--00--?0??1?------?-?--??1?0???1011--?1-????????-100--?1---?----0---1?0?0---1-0-??11????12000?---00001?-??001111-------???0-??????----
	Helodus               11012?1?0011??-?11?---0-00----?0-0-??1110-00?1???-?1101?10?00?0011????11??0?10?????????0-0?000??1??1---0-1??001???1?1??00100100000110?--?-0--?------??-?1---???????----?------?----?--??????????????????????????????-??0???0????????????1????110???1?11?????00--0??00110--?0---?----0---???00---??1-????00??-2000?---1000?0-0-?110?1----?--???0-??????----
	Holonema              000111100011110?0?001110-0----0100-??1???110010?0?00??1?1????????00???0?0????????????????-0????????000011?0?--??101?11100001--011010?????????11???????????????0????0-0001001011-1???????????????00??0????????0???????????????????-????0?00?0??100????100000?-0--0???????3-0-1100011110--?????-1?1?????????????1???010????????????????-0??-????????????????
	Homalacanthus         000??0??001011?0111??--?00--1?00-0-??0----00110010?0?01?1??????011????1?1?????01???????????1?????1?1---0-1110010?1??100001111001000010-??--?-?------?????-????---------?------?----?--????--?--?????---?????-0-?-???--??--????1?---?----?--?????1??1?1?---0?-???00??00100-?0---?----1---???-----1-0-??????????????---???0?1-10?-????----?--????-??????????
	Incisoscutum          000111?-------0?0?001110-0----0110-??1???1100???0?00?11?1????????00???000????????????????-0????????00011110?-?0?101?111000?1--00101?1????????11??????????000??0????0-0001001011-1???????????????00??0????????0???????????????????-100?0?00?0??100????100000?-0--00?-?---300-1110011110--00?0--1-1101????????-?1???0100????----0?0-1??-0??-???????????1????
	Ischnacanthus         000??0??001010-01000?-0?01101100-0-??110111011100010?0??1??????????????????????????????????????????1---0-1110011?1??10000111100100011?-??--?-?------?????-????---------?------?----?--????--?--?????---?????-0-?-???--??--??????---?----?--???11???1?1?---0?-???00??00103-?0---?----0---????1-0-100-??????????????---???0?1-10?0????----?--????-?????1----
	Jagorina              000?????????????{0 1}0???110?0-????100-??1---11000-?-?0?000????0000-10010-000??1???00??1001??-00000000-000110???00??100????000?1-?00101???-???0?0??0----1?000---?00???00-00100-0--??1?-???00----????0?010--???0??0????????00??000?01??????0??????00?1?0001000???-0--00??????3?00?1?0?0-?10--0???--0-?00-001--01--21010000?????-?--?????0?-0----??00-??0???????
	Janusiscus            000???????????0?0-?1-1???????????????????????????????0?????00000110?1?10??01010??001?????-00?00001??????????????????????????????????????????0???????100?0---????????-?????????????????????????1?01?????????????????????????10?0??????????????????0??????????-???0???????100?-10000????????????????0-011?011?-20001?????????????????0?-????????1-??????????
	Kathemacanthus        010100100?011?-?110??-0?00----00-0-??0----0-?1???000??1?1??????0???????0???????????????????????????1---0-??????-?0??1?000111111100011?--?----?------?????-????---------?------?----?--????--?--?????---?????-0-?-???--??--??????---?----?--???11???1?1?--??--???0???0?003-?0---?----0---1??-----1-0?????0?????????---???0?01{0 1}000????----?--????-??????----
	Kujdanowiaspis        000???1?01?100000-001110-0----0100-??1???11?????????01101000001010010-00000100?00??10?00--00000000-000010???????1?1????00??1?00010????-??-0?0?10--??1?000000?00????0-0001001011-10-???0----?-{0 1}1?01000---?????0---????-00--2100010010010??0000???010001000???0???0?????0130001100000?10--0?????1?1??00110000--11010010?????0---?????0?-0??????00?00000?----
	Latviacanthus         00?1????00?1?1-???????0?01000100-1???1100-0011???-00???????????????????????????????????????????????1---?-1??001101?????00??1?1010?????0-0-0?????----???????????????----?------?----?--???????????????????????0?????????????????????????????????1?????1??????-???00??0????-???????-???---???02??-1?0???????????????---???0??110??????-??-?--????-??????????
	Lunaspis              000??110?101001?0?000000??---?0100-????????0??????????1??00?????000???0?0????????????????-0????????00001??????????1?1??00??1--0110?00?????????1???????????????0????0-00010111?0-1???????????????03??0????????????????????????????-???????0?????0?????1?2????-0--0?????-1210-11?1?-0?1?--0???????0???????????-??11?010???0??-00?-?????-0-???????-??????????
	Lupopsyrus            000??100?0??20???1???????1010?00?0???00?0?00???????????????????????????????????????????????????????1???0-10??????1??10-00111111110011?-??--?-?------?????-????---------?------?----?--????--?--?????---?????-0-?-???--??--??????---?----?--????1?????1?---0?-0--0???-1003-?0---0----0?-????---?-??????????????????---???0?0101?0????----?--????-??????----
	Macropetalichthys     00?11?????????1?0-?00001-???????0???????????????????0011?0?000000?000-0000111-?0???10?00-?0000-?00?00??????????????????????1???010???????--?0?13----1?000????00????0-0001011100-1?-????----?-???030?0---?----0---??---??--?0???1??????0??0???????????1?2????-0--0???????310-11?1?-00??-?????????0?0--1??--0--11110010?????0?--?????0??0??????00-??????????
	Materpiscis           00011??---?-??1?0?11-00??----??1??-??1??0110??0??0000?101000??00100?0?000????????????????-1????????000110?0??010100?1?100000--0???1?????????0?1?????1?????????0????0-0001101101-1???????????????04??0????????0???????????????????--???0?00?0??1??????1021???-0--0?------300--?10001001--?????-1-110?-?00?0??-?10??1001-0-?----??1?0??-0??-????????????????
	Mesacanthus           000??0???0?0100?101??--101110000-0-??0----0011??00???01?1?????????????????????0????????????????????1---0-111001?0???10000111010100001?-??--?-?------?????-????---------?------?----?--????--?--?????---?????-0-?-???--??--??????---?----?--?????1??1?1?---0?-0--0????0100-00---?----1---???-----1?0-??????????????-?-???0?1010?-????----?--????-??????????
	Microbrachius         0?0??1??--?--?0?0?000010?----?01?0-?????0110????????????????????001???0??????????????????-0????????000010?????????0?01?11?-0--0---?00????????01???????????????1????0-010-001-0--1???????????????0???0????????0???????????????????-???????0?????-?????1?0010?-0--0-??????100-000??-00??--????--????????????????1????11????????????????-0??-?????-??????????
	Obtusacanthus         010121000?0120-?110??-0?0?0???0??0-??0----00????????????1??????????????????????????????????????????1---0-??????-?-??1?000111?01110011????--?-?------?????-????---------?------?----?--????--?--?????---?????-0-?-???--??--??????---?----?--??????????1?--???-0--0???-??0--?0---?----0---???-----??????????????????---???0?0-01?0????----?--????-??????--?-
	Onychoselache         1101?11?0-01-0-?1?1-----00----?0-0-??1110-0001?0?0?0101?1??0????11?????0???????0??????????????1????1---0-1-100101000110001001001010110???--?-?------?????-????---------?------?----?--????--?--?????---?????-0-?-???--??--??????---?----?--??11????1?11--01-?10-????-?-03-?1---??---0-?-???10---?-0-??1??????2????---000000-???0111?----?--???0-?????1----
	Orthacanthus          110121????????-?1??---0-?0----10-0-001110-00111000101010?1?00000110101000010111110011011111010100011---0-1-0011011??11000100?00??00-10???--?-?------?????-????---------?------?----?--????--?--?????---?0???-0-?-???--??--????1?---?----?--????????1?11--01?1----??1-??0--?0---?----0---11?00---1-0-02111001020001---1110?0-0?0-0-01----?--??00-1011??????
	Parabuchanosteus      00011?1000101?0?0-001111-0----0110-??1--0110010??0?001101000001010010-00000100?00??1000???0000-0100000011?0?--1?1???????00?1??0010????-??--?0?1?----100?0000?00????0-0001001011-1?-????----?-????0??0---?----0---02---00--2100010010010??00???????0001000???-0--00??????3-0-11?00?1??0--????????1?????????????1????10????????????????-0??-????????????????
	Parayunnanolepis      0??1??1?0?10?10-0-000010-0----0100-????????0??????????00????????0?1????????????????????????????????000010?????????0?1?010000?00---?00?-??---?012----??????????1????0-010-001-0?-1?-???0----?-???????0---?----0---??---??--0????0????0?0??0???0000????100???--???????-??13?0-000??-0?10--0??---?-0???????????-?1???011???0?----?-??-???0??-?-???-??????----
	Parexus               000??1100???10??100??-0?11000000-0-??1100-00?????????0??1??????????????????????????????????????????01-10-1010010?0??10000111111110011?-??--?-?------?????-????---------?------?----?--????--?--?????---?????-0-?-???--??--??????---?----?--????1?????1?---0?-0--0???0?003??0---?----1---???00---???-??????????????---???0?0101?0????----?--????-??????----
	Poracanthodes         0001001000101???10???-0????????0?????110111011??00?????????????????????????????????????????????????1---0-1110011????1?000111?00100011????--?-?------?????-????---------?------?----?--?--------?????---???---0-?-???--0?--??????---?--?-?--????1??-1?1?--??--0--0?01?0103-?0---?----?---???01-0-100-??????????????---???0?1-10??????----?--????-??????----
	Promesacanthus        0001?01101101?0?101??--101110000-0-??0----0011???010??1?1??????????????????????1???????????????????1---0-111000001??1?000111011100001?-??--?-?------?????-????---------?------?----?--????--?--?????---?????-0-?-???--??--??????---?----?--????????1?1?--???-0--0?1?00100-?0---?----1---???-----1?0???????????????---???0?1010?-????----?--????-??????----
	Pterichthyodes        0?0??-1?0???010-0-00??10-0?---0100-??0--???0??????????000???????0??????????????????????????????????000010?????1--00-01-11?00?00---000?-??---?012----??????????1????0-010-001-0?-1?-???0----?-???????0---?----0---??---??--????????????0??0???????????100010--???0-??-?-130?-000??-00?0--0???--0-???-????????-?1???011-??0??---?-?????-0-?--????-?????-----
	Ptomacanthus          ?00???1?00111???100??-0101?0001??????1100-00110000???01?10??0????0????0???0?000?????????????????10?011-0-100001010??10000111011110011????----?------??0?0---??---------?------?----?--?--------?????---???---0-?-???--0?--??????------?-?--????1??-1?11---0--0--0?0000003??0---0----1---1????---1?0-?????1?????0??---???0?0100?0????----?--????-??????----
	Pucapampella          110???????????-????---?-??????????????????????????????1????000001101?1100?1010011001?0?101011?00100??????????????????????????????????????--?-??-----1???0-?????--------?-??????----?--????-----?????---?????-0-?-???--??--20??1?---?--?-?--??????????11--???0???????????-???????--?-??-?????--?-1-0-12?1000002000??????????????????1?---?--???0-?0????????
	Quasipetalichthys     0?0???????????1?0??0-0?1??----0??-????????????????????1?????????100???0?0????????????????-0????????000?1???????????????????1--?010????????????1???????????????0????0-0001011100-1?-?????????????03??0????????????????????????????--??????0?????????????2????-0--0???????3??-?1?0?-????????????????????????????????0?0????????????????-0???????????????????
	Ramirosuarezia        ??????????????????????0?-???????-????1--??10???0?10??0??00?000001?0???10???10??0?0-1??10-1?000?101???????????????????????????????????????????-??----??0?0---????????-?????????????????????????????????????????????????0?????0????????????????????????11?????-????-???????????????????---????--?-1?0-1110001--2000????????????????????????--???0-??????????
	Remigolepis           ?10?-1-?0101000?0?000010?0----01?--?????0110?0????????0?0????????01???0??????????????????-0????????000010?????????0?0??111-0--0---?00????????01???????????????1????0-010-001-0--1?-?????????????0???0????????0???????????????????-???????0?????-0????1?00????0--0??????130?-000??-0010--????--0-000???????????????011???0??????-?????-0??-?????-??????????
	Rhadinacanthus        000??????????????????????0100?0??????0?????0???????????????????????????????????????????????????????????0-1?11????1??10-00111111110011????--?-?------?????-????---------?------?----?--????--?--?????---?????-0-?-???--??--??????---?----?--????1?????1?---0?-0--0????????????????????????????????????????????????????????????0?????????????????-??????????
	Rhamphodopsis         000?????????0?1?0-?1-00?-0----0110-??10-01100????????0??????????1??????????????????????????????????00011??0?--10????111001010?0110?10?-??--???13----??????????0????0-00?100??01-1----------?-???04??0---?----0---??---0?--?????1??????0??0?????1?????1?2110?-????0?????1-10-?101?-2??---00?0--0-0??-????????-?1???000????10-00?110-??-0??--???????????????
	Romundina             0001{0 1}?????????000-000010-?????010?????0--??000??????0100000000?010000-00000100100--11100-0000000100000110100??101?0?????00?1-?0010?????00???0113--??100?00???01---00-?001-11000?10-0--0------11?04000--1?-0???????????????000001--1???--10-000???-0001000???-10-000??0??3100100{0 1}?-2??0--?????-1-000?01??-00--110??010?????0?0-?????1?-0???-??00-00000?????
	Sigaspis              0???????01--010?0-00111?-?????010??????????????????????????????01??????????????????????????????????000010?????????1?1?0000?1?00010??0?????????10----??????????0????0-00?1001000?10-???0----?-11??10?0--??----0---??---??--????????????0??0????00?????1000???-0--00?--??0300-11?0000?11--?????-??1?????????????????010????????????????-0????????-??????????
	Sinolepis             0?0???-???????0?0-0000?0-0----0??0-????????0??????????0?0???????001???0??????????????????-0????????000010?????????0?0??11?-0--0---?00????????01???????????????1????0-010-001-0--1???????????????0???0????????????????????????????-???????0?????????????0????-0--0-?--?-03000000?--0???--??----?-0??-???????????????11????????????????-0??-?????-??????????
	Tamiobatis            1101??1-0-01??-?11?---0-?????????????1110-0011?000??101??0?000001101010000101111?001???111101000001?---??????1???????????1??1??110???0???--?-?------??000-????---------?------?----?--????--?--?????---?????-0-?-???--??--2??01?---?----?--????1???1011--???1????????00?-???---?----?---?????---1-0-02111001020001---??????????????1----?--??00-??????----
	Tetanopsyrus          00012011001010-?110??-0?00----00-0-??10-0?10010001????1?1??????????????????????????????????????????1---0-100001001??10000111000110011?-??----?------?????-????---------?------?----?--?-----?--?????---???---0-?-???--00--??????---?--?-?--????1???1?1?---0--0--0?010010--?0---?----0---???---0-100???????????????---???0?0-10?0????----?--????-??????----
	Tristychius           1101211?0-??-?-?1?1-----00----00-0-?01110-0001?0?010101010?000001101?-1000?001-0?001?????11000?10011---0-1-001101000110001001001010110-??--?-?------?????-????---------?------?----?--????--?--?????---?????-0-?-???--??--??????---?----?--??110???1?11--01?0???0???-?-0--?0---?----0---1???0---0-0-121100?112000?---010000???001111----?--???0-?????1----
	Vernicomacanthus      000?????????11??1?0???0??1000010??-??11?0?00???????????????????????????????????????????????????????01--0-100001??1??10-00111111110011???0--?-?------?????-????---------?------?----?--????--?--?????---?????-0-?-???--??--??????---?----?--????1?????1?---0?-??????????03??0---?----?---?????---??????????????????---???0?0101?0????----?--????-??????----
	Wuttagoonaspis        0000??????????0?0-001010?0----0100-??1???110????????0?101000?0??000???000??????????????0?-0????????000011???????????1??0???1--0110??????????011???????????????0????0-00010011?0-1???????????????03??0????????????????????????????-???????0???????????1010???-0--0-??-?-?100011000011?1--???---?-0?????????????????010???0????????????-0??-????????????????
	Yunnanolepis          0001?-????????0?0-00001?-0----01?0?????????0??????????0?????????0?1??????????????????????-?????????000010?????1???0????10??1??0010????-???--0?12--????????????1????0-010-001-0?-1?-???0----?-???????0---?????0---??-????--0????0????0?0??0??????0????100???--???0-??-???30?-000??-0?10--0???--0-????????????-?1???011?????-?-????????-0??-????????????????
	Cheirolepis           00012010101012110-01-110-1100101011??10-001111?10000?11?10??????11????10?????00??00????????1???????00110-?????1???1010000000-00---001?000--1?10-0000?0??10100?01000100001110--?100010010{0 1}002?0?0000100100100011000200?11000?????0?001?{0 1}00101?1100?11?11---01-110?00-1001111--10000-?10--????-0111000????????-?????1000000?----?0???01-10?0?0??11??????1101
	Howqualepis           ?????0?0110112110-01-110-1100101011?1110101111?1??00?11?10?0110?111???101?????0????????????111???1000110-?-???1??01110000000-00---?011010010000-0000?00?11110?011000100001100-?10001001?11000?0000010010011?011001200?1?000?0?00?0011110010??1100?1101?---01-??????-10-1111--10000-?10--????101110000?1?????-2?0??1000000?----?-???01010?000???1????????01
	Kentuckia             0011????11????110-01?110-11001010?1??10--011111100?00111101011001111101011010000100111110-?1110111000??????????????????????0?????????????11?010010?00001111???0???00101001100??100010010111?001?000?0??0?1?????????????????00????????????????????????1??????-1??00????0?111--10000-??0--0???-011100?011?0010-20001??0?????-????????01010?0?0?02111110?????
	Meemannia             00112?????????1?0-?1-1???????????????1?-0011?????000???????0?????????01????0????1??11??11??11??1????????????????????????????????????????????0?0???0????1????0??????0??0?10????????????????????0?010??????1???10??????????????????????????????????????1?--???-1111???????0?0--1?000???????????????????????????2000???????????????????1-???0????1??0?10?????
	Mimipiscis            00112010110112110-01-110-11001010111110-0011111100000111101011001111101011001000100111110001110111000110-0----1-001110000000-00---0011010010000-00000001101100011000100001100-?100010010111000100001001011000110002001110000000000010110010101100011011---01-110000-10-1101?-10000-?10?-?101-0111000011??010-20001100000?0----?-0-001010-00000110011011101
	Moythomasia           00112010110112110-01-11?-1100101011?110-0011111100000111101011001111101011001000100111110001110111000110-0----1-001110000000-00---0011010010000-00000001111100011000100001100-?100010010111000100001001011{0 1}00110002001??0000000000011110010101100011011---01-110?00-10011?1--10000-?10--?101-0111000011??010-200011000000?----1-?-?01010-000??11?????11101
	Osorioichthys         00?120?0????1?110-01-11?-1100101011??1???0?1??????????1????????????????????????????????????????????00110-??????????????00??0-00---????0100???00-0?00????????0?011000100?101????10001??1?1100???0000?00?0?10??110?02?????00????????????10?10?????0????11--???-1??00??1???1??--1?000-?10--?1??-0?1??????????????????100???0??---???????0?0???0???1??????????
	Achoania              00112?????????1?0-????10??????????????1?1?11??????0?011010?1??00100???1??????0?????????????1???????00?1???????????1????????????????????0????11????0?1?????00?0???10???01??????????0????100?????1010???1??111?10101011011??0011???01010??0????1???1??311--???-1??1???????3??--10000?????????11010??000?11?????????????????????????????????010??0???????????
	Diabolepis            00112?????????1?0-?1-1???????????????10-0011?????000011?10?0?100110???101??0?00?1??11??????11?????????????????????????????????????????-00???011-?---0????010110001110?0010???-??0?1????000?11011110?11???100-11000210???1110?00?010111???????????0??011--???-10-1???????011--10000?????????1-1101000010-????-200????????????????????010??0010?????????????
	Eusthenopteron        00112010010112100-01-110-11001010101110-001111100000011110111100110110101100000?1111111100?1110101000110-0------000-10-00000-00---0111001--11-1-1?0?01100020?00001-1010000110-?000-??000000??????21?????1????11???1?????1110100010000001111110101011111---00-0--000-10-0301--100010?11010111-1101000010--011-20001000-0000----1010100?0010020011001110?-01
	Glyptolepis           0011201?010010100-010111-110010101011110101111100000011110?11000111???1011?1?001?10???0????1???????0011000------001?10-00000-00---0111001-0110100111011??110?00??00???01?0110-?000101000??0?111111100?011101011?00011?111?101000100101010111??10??11211--???-???00?-10-0111--10010-?0110011111101000011-00????????000-110?----101110010100001101?????0--01
	Gogonasus             001120100101?2100-01-110-1101?010101?10-001111100000011110111010110110101100000??1111?1????1110101000110-?????????0?????0??0??????0?1??0110?1-1-1?0?01100020100001-1010000110-?000-??000000??????21?????1????1????1?????111010001000000?11111?101011111--??0-1?-10?-10-?001?-100010?1101?1?1-1101000010-?010-20001000-00??-?--?????001001002010100111?1001
	Kenichthys            00112?101101??100-01-11?-??00101010??10--011?????000011??0?1?100110???1011????0??11????????11??????00110-0----1-000-???????0??????????00110?111-11010????020?0??0111010010110-?0011001000001101112100101?1000111001110??111010???000010??1???????0??111--???-1??10???0-?011--10000???0-????1-1101??0??0-??????????????????????????????00?001???1??????1011
	Lophosteus            ???12?101?????0?0-?????????????????????????1?????????????????????????????????????????????????????????????????????????????????????????????1??????????????????0????????????????????????????????????????????0????????0??????????????????????????????????1?--????0--0?11?00?1??????????????????0???????????????????????????????????????????????????1??????1201
	Miguashaia            0??120??010112100-01-111-1????01?10??10-0?111??0??00?11?1???????1??????????????????????????????????00110-???????????10???000???--???1??00--1111---00??????1???000?010?0?10110-?000?0110000-??111021??0?1?100011110211?1110??1?????????01??0???101????1?---00-1??00??10-?0??--10000???100???1-1?01?00??????????????1?0???0?----?00?0?0-00?1????????????----
	Onychodus             00112010010012100-01-111-1100?01010?111010111110??00?11?10111?001001-?1011???00?1001???????111?????00110-0----1-000?10000000-00---011?100--1111-000000?0?010??000001010?10110-?000101101000011110?100011010111100101101111001000?01000011100001011?1311---00-0--01?-10-03?1--10000??1100?1?110101-00??????1?-?????1?0-????----?0101?0100?010???1??????----
	Osteolepis            00112010110112100-01-11?-1100101010??10-001111?????0011110?1?10011011?1011?00?0011?1111??0?11?0101000110-???????????10000000-00---?11100?1011-1-??0?011?0020100001-1010000110-?000-???????????????1?????11???11???1?????111010001000000111111?1010?1111---00-10-10?-10-00?1--10000??1111?1?1-1101?00010-?0??-20?0?0?0???0?----?01?1???00?0020?01??????1001
	Porolepis             00112010110112100-01-110-110?101010?1110101111100000011110?11?0011011?1011?0000??101??1????111??01?00110-0----1-000?10000000-00---?11?001101110-??110???0010100??00???0??0110-??0??0???0000?111111100?0111?1011??0011?1111101?00???1???111???010??11211---00-10-10?-10-00?1--?00100??110?11111101000011-????-20???000??10?----?0???0010100001?01?????01001
	Powichthys            00112?10110112100-01-11?-1100?0101???11??011?????000011110?111001101??101??0?00??10????????1110?01000110-??????????????????0??????????00111?011-1111011?0010110001110101101????00?10??00000110111100010??1010101000110??1110110?101101011111101??0??211--???-10-1????0-?011--10000?????????111101?00010-00??-200010?????0???????????0101?0001111??????1011
	Dialipina             0????0?011011?0?0-01-101??????0??10??1?-00?1??????????1?1??????????????0???????????????????????????00110-???????????10000000-00--??11?1??011??0-1???????????0??10?0{0 1}?00?11???-??00????????0???01010?0????10??11??0??????1????????????????00????0?????1?---0?-10-0?1?0?-11?0--1?000???-?-???????0????????????-?????1?????0??-???0????0-1??-?????1??????1201
	Ligulalepis           001???1010?0121?0-?1-1??????????????????????????????0?101010?1?011010010??00?00010011?1100011????????????????????????????????????????????01?0??-????10??????0??????0?0??10???-??0????????????00?000?0????1?????????????????0?00??????????????????????11--???-???0?????1?100--?0000????????????????0-011?0010-20?????????????--?????00-0????0??0?????0?1201
	Guiyu                 001120101101121?0-01-110-1100101010??11-1011?????000011?10?1???01001??10?1???00????????????1???????001110?--?-1?????1??001?1000100?11?10001?111-0001?????00000010001000100110-?0001100000000?001000?0?10?1111110010110111?0010???0100011?00???01?1??311--???-11-????10-11?0--10000???0--????10101?00??11????-?????100?????0-00?0????0-00?000???0??????1200
	Psarolepis            00112?101001?21?0-01-?10-????????????11?1011?????000011010?1?10010011?10?1?0?00?1001???100011??????00?1??????-1??01?????01?10?0100?????0001?11?-0001100??000000??10???0100?10-??01010??1110010110000?010?1111101010110111100100??01000??0{0 1}000101?1??311--???-111110???0?3?1--?0000???0--????10101?000111??10-20???1?00????0?0??????0010??0100?00?????11210
	Sparalepis            ???120101001121??????????????????1?????????????????????????????????????????????????????????????????00111????????????1??001?100?100?1??1??11????-????????????????????????????????0????????????????????????????????????????????????????????10???01????????????????1????00?3?????????????????????????????????????????10??????0-00?????????????????0??????1201
	Styloichthys          00112?101101?2100-01-11?-????????????11??011?????000011110?1?1001101?01011?00?0?1101?????0?1100101000110-0----1-000-???????0???????????0?11?111-11??111?001000???0????00?0110-??01?0010??00110111200?101?101?100100110??1110110??00011??111110???0??211--???-11110??????0?1--?0000???0--????1?10??000111?0??-200011?0-????-????????00100?1??0?01????????11
	Youngolepis           00112?101101?2100-01-11?-?????0101???11??01111???000011110?011001101101011?0000011011111?001110101000110-0----1-000-???????0??????????00111?011-111101000010?1?0011???0010110-?0011001000001101111001101?1000101100110??1110110?1101{0 1}1??111110???0?1211--???-10-10???0-?011--10000???0--???111101?00010-001?-200010?????????????????010??0000?01001?1???11

;

END;
BEGIN NOTES;

	SU  C = 1 N = selected B = TRUE;
	TEXT   TAXON = 8 CHARACTER = 65 TEXT = 'coded as "1" in previous version (cc Davis et al)';

	TEXT   TAXON = 8 CHARACTER = 196 TEXT = from_0_to_?;
	TEXT   TAXON = 70 CHARACTER = 196 TEXT = from_?_to_0;

	TEXT   CHARACTER = 253 TEXT = 'Maisey (2001: character 17), Pradel et al. (2011: character 0).';

	TEXT   CHARACTER = 254 TEXT = 'This character, along with the following three, represents an atomization of compound characters relating to suite of features characterizing ganoine and cosmine (e.g., Davis et al. 2012: character 6; Zhu et al. 2013: character 6). A similar approach to atomizing these traits was adopted by Friedman (2007: characters 131, 138 and 195) and  Friedman & Brazeau (characters 36 and 37). An enameloid-like capping tissue is reported in thyestidians by Janvier (1996), so we have coded Osteostraci as polymorphic for this tissue.';
	TEXT   TAXON = 99 CHARACTER = 254 TEXT = 'from ???? to 10-1';

	TEXT   CHARACTER = 255 TEXT = See_notes_above_for_character_5.;

	TEXT   CHARACTER = 256 TEXT = See_notes_above_for_character_5.;

	TEXT   CHARACTER = 257 TEXT = 'See notes above for character 5.Extensive pore canal networks represent a key component of the complex tissue type known as cosmine, but networks of vascular canals that open to the surface of bones and scales by pores are widely distributed among early vertebrates. Best known in sarcopterygians, pore-canal networks are also found in a range of taxa including probable stem osteichthyans (e.g., Ligulalepis; Schultze, 1968: figs 1-4), acanthodians (e.g., Poracanthodes; Valiukevicius, 1992: figs 4, 9), and osteostracans (e.g., Tremataspis, Denison, 1947: fig. 1). Sarcopterygian pore-canal networks are distinguished from these other examples in the density of pore canals, and the flask-like shape of these structures. ';

	TEXT   CHARACTER = 258 TEXT = 'Friedman (2007: character 152, in part).';

	TEXT   CHARACTER = 259 TEXT = 'Burrow & Turner (2010: character 61). Hanke & Davis (2008) express uncertainty about bone cell lacunae in the scale bases of Gladiobranchus. However, Newman et al. (2012), working on the basis of better preserved material of Uraniacanthus (to which Gladiobranchus is synonymous) show convincingly that these lacunae are lacking. Climatius is scored ''?'' in spite of �rvig''s (1967) report of acellular bases. �rvig figured flat-based scales from the head. This character strictly concerns body scales, which may have been different. Cheirolepis is scored ''1'' based on �rvig (1967). However, this is remarkably poorly documented in any accessioned specimens. Acanthodes is scored ''1'' based on Gross (1947) and Valiukevicius (1995). Dialipina is scored from Schultze (1968). Psarolepis is coded ''0'' based on Qu et al. (2013). The presence or absence of bone cells in the scale bases of Brindabellaspisis uncertain based on Burrow & Turner (1999). ';

	TEXT   CHARACTER = 260 TEXT = 'Burrow & Turner (2010: character 60).';

	TEXT   CHARACTER = 261 TEXT = 'Refers to the distinct rectangular shape of the aligned lepidotrichia-like scales. This character is scored contingently on the state of the previous character. Dialipina is coded ''0'' (uncatalogued specimen, Musem f�r Naturkunde, Berlin).';

	TEXT   CHARACTER = 262 TEXT = 'Growing basal tissue is absent from some scales belonging to chondrichthyans. Although shown only in the cranial cap scales (Coates & Sequeira, 2001b: fig. 12E), a basal pore is seen in Akmonistion.';

	TEXT   CHARACTER = 263 TEXT = 'This character is scored contingently on the previous character, and thus refers to necked scales with a pronounced anvil-shaped profile as seen in acanthodids, diplacanthids, ischnacanthids, and similar taxa, and thus is typified by the profile of the Gomphonchus-type morphology.';

	TEXT   CHARACTER = 264 TEXT = 'Patterson (1982: character 19), Lauder & Liem (1983: ), Gardiner (1984: character 12), Maisey (1986: N9), Gardiner & Schaeffer (1989: A19), Friedman & Brazeau (2010: character 25).';

	TEXT   CHARACTER = 266 TEXT = 'Goujet (1984b: unnumbered character), Brazeau (2009: 17). A character similar to this appeared in Brazeau (2009). Davis et al. (2012) did not include this character, but did not elaborate on the rationale behind this deletion.  In its present formulation, this character considers the degree to which grooves or canals for sensory lines are expressed as prominent ridges on the visceral surface of dermal bones. This modification reflects the paucity of section data indicating whether the floor of the groove or canal lies deep to the visceral surface of the body of the containing bone. ';

	TEXT   CHARACTER = 268 TEXT = 'This character is composed as a compound because there are no further dependent characters. Mathematically, this should be equivalent to atomizing and using inapplicability.';

	TEXT   CHARACTER = 270 TEXT = 'Among taxa sampled in this analysis, osteostracans, antiarchs, Brindabellaspis, and Romundina bear pineal plates that contribute to the margin of the orbit, corresponding to state ''0''. We consider taxa where the pineal foramen is bounded by rectilinear skull roofing bones but which lack separate pineal ossifications (e.g., Mimipiscis) as showing state ''1''. Taxa lacking macromeric cranial skeletons are coded as inapplicable for this character. ';

	TEXT   CHARACTER = 271 TEXT = 'Denis & Miles (1981: character 16).This character is contingent on the presence of a dermal skull roof composed of large plates. In coccosteomorph arthrodires, the dorsal surfaces of the orbits, comprising the preorbital and postorbital plates, are formed of broad, concave laminae. Similar vaults on the visceral surface of the dermal skull are absent in other placoderms and osteichthyans.';

	TEXT   CHARACTER = 273 TEXT = 'Cloutier & Ahlberg (1996: character 101), Zhu & Schultze (2001: character 47), Zhu & Yu (2001: character 37), Zhu & Yu (2002: character 37), Friedman (2007: character 40).';

	TEXT   CHARACTER = 274 TEXT = 'Modified from Miles & Dennis (1979: character 6)';

	TEXT   CHARACTER = 276 TEXT = 'Miles & Dennis (1979: character 10), Dennis & Miles (1981: character 10).';

	TEXT   CHARACTER = 277 TEXT = 'Coded according to Burrow et al. (2011).';

	TEXT   CHARACTER = 278 TEXT = 'This character is contingent on the presence of a consolidated dermal cheek. This character reflects whether the canal-bearing dermal cheek (preorpercular or suborbital equivalent) is composed of one or multiple bones. State ''0'' is apparent in actinopterygians, Guiyu, Psarolepis (preopercular), Entelognathus and other placoderms. ';

	TEXT   CHARACTER = 279 TEXT = 'Zhu & Schultze (2001: character 64), Zhu & Yu (2001: character 48), Zhu & Yu (2002: character 48), Friedman (2007: character 43).';

	TEXT   CHARACTER = 280 TEXT = 'Zhu et al. (2001: character 54), Zhu & Yu (2001: character 54), Friedman (2007: character 48). This character applies only to the subset of sarcopterygians with subdivided cheek plates. In onychodonts (Andrews et al., 2006), porolepiforms (Jarvik, 1972), and coelacanths (Forey, 1998), the preopercular assumes a plate-like morphology. By contrast, tetrapodomorphs bear a bar-shaped preopercular bone (Jarvik, 1980; Long et al., 1997).';

	TEXT   CHARACTER = 281 TEXT = 'Scores for certain placoderms without preserved or mineralized gill arch and braincase skeletons are based on the outline of the braincase on the visceral surface of the skull roofing bones and the postition of the postbranchial lamina on the shoulder girdle. In placoderms, there is no room for the gill chamber to be extended behind the skull, and must therefore have been placed in a sub-cranial position.';

	TEXT   CHARACTER = 282 TEXT = 'Gardiner (1984: character 27), Maisey (1986: character K11), Friedman & Brazeau (2010: character 12).The hypohyal is a cartilage that lies at the anterior end of the ceratohyal, and links the ventral half of the hyoid arch with the ventral gill skeleton. This character has been considered an osteichthyan synapomorphy (see Friedman & Brazeau, 2010 for a review). Davis et al. (2012: 43, supplementary material) query--but do not test--the status of the hypohyal as an osteichthyan synapomorphy, noting occurrences in the chondrichthyans Debeerius (Lund & Grogan, 2000: fig. 7) and Cobelodus (Zangerl & Case, 1976: fig. 13). The putative example in Debeerius is peculiar, as it articulates with the anterolateral margin of the median basal element, rather than linking the ceratohyal with this basal cartilage. We consider the condition of the mesial hyoid arch in Cobelodus to be unclear. ';

	TEXT   CHARACTER = 283 TEXT = 'Friedman (2007: character 164).';

	TEXT   CHARACTER = 284 TEXT = 'Modified from Rosen et al. (1981: 26), Lauder & Liem (1983: fig. 1, character 17), Gardiner (1984: character 36), Schultze & Cumbaa (2001: character 104), Zhu & Schultze (2001: character 212), Zhu et al. (2001: character 156), Zhu & Yu (2002: character 156), Zhu et al. (2006: character 123), Friedman (2007: character 139), Zhu et al. (2009: character 153).Previous authors have restricted consideration to the presence of ''true'' enamel only, a putative synapomorphy of sarcopterygians. Given the ambiguity in differentiating enamel and enameloid in many fossil vertebrates, we adopt a more general formulation of this character.';

	TEXT   CHARACTER = 286 TEXT = 'Friedman (2007: character 150).';

	TEXT   CHARACTER = 290 TEXT = 'Miles & Dennis (1979: character 22); Dennis & Miles (1981: character 22).';

	TEXT   CHARACTER = 293 TEXT = 'Schaeffer (1981), Coates & Sequeira (1998). This character refers to the presence of a transverse wall or process of the otic region that supports the hyomandibular articulation. Such a structure is present in many placoderms (the anterior postorbital process of traditional nomenclature), chondrichthyans (the lateral otic process), and osteichthyans (the lateral commisure sensu lato). There is some variability in the structure (pierced by jugular canal versus imperforate) and location (level with the anterior or posterior of the otic capsule) of transverse otic processes among early gnathostomes. We describe these patterns of variability in characters 126 and 164.  ';

	TEXT   CHARACTER = 294 TEXT = 'This character is modified from DFC characters 76 and 93. In part, this character describes patterns of variation among transverse otic processes that bear the hyomandibular facet (see characters 125 and 164). Transverse otic processes that lack a canal for the jugular are characteristic of many chondrichthyans (e.g. Tamiobatis, Xenacanthus).  In cases where taxa lack a jugular canal and have a posteriorly positioned transverse otic process, this structure is typically called a lateral otic process (e.g. Schaeffer 1981: figs. 6, 21; Coates & Sequeira 1998: fig. 6). This character is composed as a compound because there are no further dependent characters. Mathematically, this should be equivalent to atomizing and using inapplicability.';

	TEXT   CHARACTER = 295 TEXT = 'Here we define the postorbital process as a dorsally positioned process at the rear margin of the orbit. The postorbital process is known by a variety of names in different groups: suprapterygoid process (sarcopterygians: Jarvik 1980); supraorbital process (placoderms: Stensio 1969; Jarvik 1980); postorbital pila (in part; identified in some early sarcopterygians and Entelegnathus, where a bridge encloses the jugular vein: Yu 1998; Zhu et al. 2013); lateral commissure (in part; identified in early actinopterygians and Ligulalepis; Zhu et al. 2013). Rudimentary postorbital processes are present in the rhenanid Jagorina (Stensio 1969: fig. 90) and the porolepiforms Porolepis and Glyptolepis (Jarvik 1972: figs 20-21). Taxa in which the orbit is completely enclosed by the neurocranium (e.g., Macropetalichthys) or where the palatoquadrate is fused to the neurocranium (e.g., Helodus) are coded as uncertain for this character.';

	TEXT   CHARACTER = 297 TEXT = 'This character is coded as inapplicable in taxa lacking well-developed supraorbital shelves.';

	TEXT   CHARACTER = 298 TEXT = 'Subcranial ridges were first described in Doliodus by Maisey et al. (2009). These ridges extend along the ventrolateral corner of the basicranium from the level of the hypophysis up to the hyomandibular articulation. These ridges have not previously been recognized in other early gnathostomes prior to our observations in Janusiscus. It is apparent from our revised comparative anatomy of early gnathostome braincases that subcranial ridges are present in the braincase referred to Ligulalepis, where they are manifest as downturned margins of the ventral surface of the sphenoid (Basden & Young, 2001), and Mimipiscis (Gardiner, 1984: fig. 50), where they greatly reduced in length.';

	TEXT   CHARACTER = 299 TEXT = 'This character captures the variable relationship between the course of the jugular vein and the horizontal semicircular canal. In placoderms, the jugular canal extends lateral to the horizontal canal in dorsal view, whereas most crown gnathostomes show a contrasting condition where the vein is overlapped by the canal. Galeaspids and osteostracans are lack a horizontal canal, and are coded as inapplicable for this character.';

	TEXT   CHARACTER = 300 TEXT = 'Coates & Sequeira (1998: character 9).';

	TEXT   CHARACTER = 301 TEXT = 'Modified from Coates & Sequeira (1999: character 11), Coates & Sequeira  (2001a: character 75), Coates & Sequeira  (2001b: character 9) and Maisey (2001: character 9).';

	TEXT   CHARACTER = 302 TEXT = 'Here we define the vagal process as a lateral extension (or extensions) of the posterior otic region that are associated with foramina for branche of the vagus (X) nerve and bear facets for the branchial arches. They can also pierced by the jugular canal. Vagal processes are well developed in placoderms (e.g. Dicksonosteus; Goujet 1984: fig 6). A complete account of vagal processes is provided above in section 3 (''Lateral Processes of Early Gnathostome Neurocrania''). ';

	TEXT   CHARACTER = 303 TEXT = 'The craniospinal process forms the posterolateral corner of the braincase and is often involved with or supports the cranio-thoracic joint. A complete account of the craniospinal process is provided above in section 3 (''Lateral Processes of Early Gnathostome Neurocrania''). ';

	TEXT   CHARACTER = 304 TEXT = 'In petalichthyids such as Macropetalichthys, the occiput is flanked by large cucullaris fossae, resulting in a very elongage and narrow occipital region (Stensi�, 1969; Young, 1978). Although the endocranium of Lunaspis is not known in any external preparations, the stalked occiput is clearly visible in a radiograph prepared by W. St�rmer (SMF WS 10825) of an isolated skull from the Hunsr�ck Slate.';

	TEXT   CHARACTER = 307 TEXT = 'Cloutier & Ahlberg (1996: character 115), Schultze & Cumbaa (2001: character 94), Zhu & Schultze (2001: character 164), Zhu et al. (2001: character 122), Zhu & Yu (2002: character 122), Cloutier & Arratia (2004: character 148), Zhu et al. (2006: character 96), Friedman (2007: character 107), Zhu et al. (2009: character 124).';

	TEXT   CHARACTER = 309 TEXT = 'This character refers to the dermal opening for the scapulocoracoid. In antiarchs, the scapula is situated within an infundibulum, rather than a fenestration.';

	TEXT   CHARACTER = 311 TEXT = 'Cloutier & Ahlberg (1996: character 123), Zhu & Schultze (2001: character 180), Zhu & Yu (2001: character 132), Zhu & Yu (2002: character 132), Friedman (2007: character 115).';

	TEXT   CHARACTER = 315 TEXT = 'Early gnathostome fin spines have at least two distinctive profiles in cross-section. Generally, the profile is gently curving or parabolic. Taxa such as acanthodids and ischnacanthids exhibit a condition in which the cross-section is more rectangular, and the sides of the spine are flatter and closer to parallel (Denison, 1979; Gagnier & Wilson, 1996).';

	TEXT   CHARACTER = 317 TEXT = This_character_is_common_to_acanthodids_and_their_proximal_relations._It_is_variably_present_in_Kathemacanthus.;

	TEXT   CHARACTER = 319 TEXT = 'Cloutier & Ahlberg (1996: character 137), Ahlberg & Johanson (1998: character 99), Zhu & Ahlberg (2004: character 99), Zhu & Yu (2001: character 142), Zhu & Yu (2001: character 142), Friedman (2007: character 125).';

	TEXT   CHARACTER = 320 TEXT = 'This is admittedly a compound character. This owes to the problems of rendering ratio-scale continuous characters as a discrete character. Our conceptualisation of this character is intended to capture the distinctively broad or ribbon-shaped second dorsal fins that are differentiated from any of the other median fins, and the generalized triangular shape of many gnathostomes and their relatives. In taxa possessing only a single dorsal fin, we have scored taxa where we think the observed fin is equivalent to a posterior dorsal fin. This is based on the postition of the posterior dorsal fin behind or at the level of the posterior limit of the posterior wall of the body cavity (as indicated by the position of the pelvic girdle and/or anal fin, or evidence of the body cavity present as an infill). We have reinterpreted the vertebral column of Cowralepis, arguing that Ritchie''s (2005) reconstruction inverts the dorsoventral orientation. Ritchie''s sub-haemal spines are here interpreted as dorsal or caudal fin radials. This is evidenced by the fact that the series bearing these epi-spinal elements continues under the dermal shoulder armour, while the opposing series terminates at the level of the pelvic fins (based on AMF9764, Ritchie, 2005, fig. 16 A, B). This also better explains the direction of the gentle sigmoid bend seen in several specimens (Ritchie, 2005, figs.16B, 17A, C). In photographs of specimen AMF103767 (Ritchie, 2005, fig. 1A-D, the orientation of the collapsed vertebral column can be observed. In the specimen showing the dorsal surface, the chordal surface the series lacking the accessory elements is observed, suggesting this was their ventral surface rather than dorsal.';

	TEXT   CHARACTER = 321 TEXT = 'Friedman & Brazeau (2010: character 42).';

	TEXT   CHARACTER = 323 TEXT = 'Friedman & Brazeau (2010: character 42).';

	AN T = 17  A = 0 DC = 2018.1.18.2.30.53 DM = 2018.1.18.2.31.8 ID = 016105635ef95 I = _ TF = (CM 'miles,1973') ;

	AN T = 23  A = 0 DC = 2018.1.21.19.14.3 DM = 2018.1.21.19.14.9 ID = 0161186cdfac8 I = _ TF = (CM ???) ;

	AN T = 62  A = 0 DC = 2018.1.18.20.36.1 DM = 2018.1.18.20.36.14 ID = 01610944d5017 I = _ TF = (CM 'hemmings, 1978') ;

	AN T = 76  A = 0 DC = 2018.1.18.2.45.3 DM = 2018.1.18.2.45.11 ID = 0161057056006 I = _ TF = (CM 'alice,1973') ;

	AN T = 80  A = 0 DC = 2018.1.14.17.7.46 DM = 2018.1.14.17.11.41 ID = 0160f3ecbd193 I = _ TF = (CM ?????????????????????????????6???????) ;

	AN T = 91  A = 0 DC = 2018.1.14.17.30.48 DM = 2018.1.14.17.31.13 ID = 0160f401d29b4 I = _ TF = (CM 'chang,1993.?????????????????') ;

	AN T = 2 C = 2  A = 0 DC = 2014.10.26.20.7.17 DM = 2014.10.26.20.8.7 ID = 01494c5a75621 I = _ TF = (CM '1 (absent) in Dupret et al. (2014)') ;

	AN T = 8 C = 56  A = 0 DC = 2014.10.27.10.10.32 DM = 2014.10.27.10.10.32 ID = 01494f5e7b043 I = _ TF = (CM ) ;

END;

BEGIN LABELS;
	TAXAGROUPLABEL Both_Included COLOR = (RGB 1 0.63529412 0.78039216) ;
	TAXAGROUPLABEL Only_in_Long2014 COLOR = (RGB 0.83529412 0.86666667 1) ;
	TAXAGROUPLABEL GFB2015 COLOR = (RGB 0.90196078 1 0.83529412) ;
	TAXAGROUPLABEL Added COLOR = (RGB 0.92156863 1 0.8) ;
	TAXAGROUPLABEL BothIncluded COLOR = (RGB 0.96078431 0.8 1) ;
	TAXAGROUPLABEL Excluded_by_Long2014 COLOR = (RGB 0.2 0.52156863 1) ;
	TAXAGROUPLABEL New_taxa COLOR = (RGB 1 1 1) ;
	TAXAGROUPLABEL A_outgroup COLOR = (RGB 1 1 1) ;
	TAXAGROUPLABEL os COLOR = (RGB 1 0.06666667 0.06666667) ;
	TAXAGROUPLABEL oa COLOR = (RGB 0.83529412 1 0.16862745) ;

	CHARGROUPLABEL GFB2015_added COLOR = (RGB 0.92156863 0.6 1) ;
	CHARGROUPLABEL 'Matrix in file "Dupret_SI_data_matrix_NDE_revision.nex"';
	CHARGROUPLABEL NotIncludedByGFB2015 COLOR = (RGB 0.53333333 0.53333333 0.53333333) ;
	CHARGROUPLABEL split_into_two_in_GFB2015 COLOR = (RGB 1 0.73333333 0.83921569) ;
	CHARGROUPLABEL Included_by_GFB2015 COLOR = (RGB 0.8 1 0.8) ;
	CHARGROUPLABEL DeletedHere COLOR = (RGB 0.83529412 0.96862745 1) ;
	CHARGROUPLABEL Newaddedfrom_split COLOR = (RGB 1 0.92156863 0.8) ;
	CHARGROUPLABEL Gelis_tobe_deleted COLOR = (RGB 1 1 0.50196078) ;
	CHARGROUPLABEL To_be_deleted_when_combined COLOR = (RGB 1 0.76078431 0.70196078) ;
	CHARGROUPLABEL Newly_added_for_Qilinyu COLOR = (RGB 1 0.03529412 0.41960784) ;


END;

BEGIN SETS;
	TAXPARTITION * UNTITLED  =  A_outgroup :  1 -  2, oa :  79 -  85, os :  86 -  104;

	CHARPARTITION * UNTITLED  =  'Matrix in file "Dupret_SI_data_matrix_NDE_revision.nex"' :  1 -  30 32 -  70 73 -  134 157 -  232 234 -  252, NotIncludedByGFB2015 :  31 71 -  72, Included_by_GFB2015 :  135 -  156 233, GFB2015_added :  253 -  323;

END;

BEGIN ASSUMPTIONS;
	OPTIONS DEFTYPE = UNORD POLYTCOUNT = MINSTEPS;
	TYPESET * UNTITLED   =  unord:  1 -  346;

	EXSET * UNTITLED  = ;

END;

BEGIN MESQUITECHARMODELS;
	ProbModelSet * UNTITLED   =  'Mk1 (est.)':  1 -  346;
END;

Begin MESQUITE;
		MESQUITESCRIPTVERSION 2;
		TITLE AUTO;
		tell ProjectCoordinator;
		timeSaved 1525960609770;
		getEmployee #mesquite.minimal.ManageTaxa.ManageTaxa;
		tell It;
			setID 0 8464539481286941188;
			tell It;
				setDefaultOrder  1 0 2 3 4 5 6 7 8 9 10 11 12 14 15 16 17 18 19 90 20 21 22 85 24 25 26 91 27 28 30 95 31 32 87 36 37 38 88 39 41 42 43 44 45 47 48 50 51 52 84 53 81 56 58 59 89 60 61 62 64 66 67 68 83 70 82 93 69 71 135 80 73 74 75 78 86 77 13 40 46 100 54 55 97 92 94 29 33 34 98 99 101 57 96 63 102 23 49 35 65 103 72 79;
				attachments ;
			endTell;
		endTell;
		getEmployee #mesquite.charMatrices.ManageCharacters.ManageCharacters;
		tell It;
			setID 0 2945879638180203702;
			tell It;
				setSelected  1;
				setDefaultOrder  0 1 2 3 4 6 7 8 9 10 11 12 13 14 15 16 17 18 19 20 21 22 23 24 25 26 27 28 29 30 31 32 33 34 35 36 37 38 39 40 41 42 43 44 45 46 47 48 49 50 51 52 53 54 55 56 57 58 59 60 61 62 63 64 65 66 67 68 69 70 73 73 74 75 79 94 77 78 80 81 82 83 84 85 86 87 88 89 90 91 92 96 97 98 99 100 101 108 109 110 111 111 111 111 112 113 114 115 116 117 118 119 120 121 126 127 128 129 131 132 132 132 133 134 135 136 137 138 139 140 141 142 143 144 202 146 147 149 150 152 153 158 167 175 186 188 207 208 228 233 237 239 240 245 246 247 145 148 154 155 156 157 159 160 161 162 163 164 165 166 168 169 170 171 172 173 174 177 178 179 180 181 182 183 184 185 187 189 190 191 192 193 194 195 196 197 198 199 200 201 203 204 205 206 209 210 211 212 213 214 215 216 217 218 219 220 223 224 226 229 231 232 234 235 241 242 243 244 248 249 252 253 258 254 255 256 257 259 260 261 176 227 221 222 225 262 263 264 264 265 128 151 266 267 268 269 270 296 271 272 273 276 275 277 278 279 280 283 284 284 285 286 287 288 289 290 291 292 293 294 297 298 299 300 301 302 303 305 306 308 310 311 314 315 316 317 318 319 320 321 322 377 378 379 380 381 382 383 384 385 389 390 391 392 393 394 395 462 463 464 465 466 467 370 324 325 326 327 328 329 330 331 332 333 334 335 336 337 338 339 340 341 351 352 357 361;
				attachments ;
			endTell;
			mqVersion 320;
			checksumv 0 3 1365030930 null  getNumChars 346 numChars 346 getNumTaxa 104 numTaxa 104   short true   bits 2305843009213693983   states 31   sumSquaresStatesOnly 35182.0 sumSquares -6.456360425798343E19 longCompressibleToShort false usingShortMatrix true   NumFiles 1 NumMatrices 1;
			mqVersion;
		endTell;
		getWindow;
		tell It;
			suppress;
			setResourcesState false false 33;
			setPopoutState 400;
			setExplanationSize 0;
			setAnnotationSize 0;
			setFontIncAnnot 0;
			setFontIncExp 0;
			setSize 1280 719;
			setLocation 0 23;
			setFont SanSerif;
			setFontSize 10;
			getToolPalette;
			tell It;
			endTell;
			desuppress;
		endTell;
		getEmployee  #mesquite.minimal.ManageTaxa.ManageTaxa;
		tell It;
			showTaxa #8464539481286941188 #mesquite.lists.TaxonList.TaxonList;
			tell It;
				setTaxa #8464539481286941188;
				getWindow;
				tell It;
					newAssistant  #mesquite.lists.TaxonListCurrPartition.TaxonListCurrPartition;
					newAssistant  #mesquite.lists.DefaultTaxaOrder.DefaultTaxaOrder;
					setExplanationSize 30;
					setAnnotationSize 20;
					setFontIncAnnot 0;
					setFontIncExp 0;
					setSize 1247 647;
					setLocation 0 23;
					setFont SanSerif;
					setFontSize 10;
					getToolPalette;
					tell It;
						setTool mesquite.lists.TaxonList.TaxonListWindow.sort;
					endTell;
				endTell;
				showWindow;
				getEmployee #mesquite.lists.ColorTaxon.ColorTaxon;
				tell It;
					setColor Wood;
					removeColor off;
				endTell;
				getEmployee #mesquite.lists.TaxonListAnnotPanel.TaxonListAnnotPanel;
				tell It;
					togglePanel off;
				endTell;
			endTell;
		endTell;
		getEmployee  #mesquite.charMatrices.BasicDataWindowCoord.BasicDataWindowCoord;
		tell It;
			showDataWindow #2945879638180203702 #mesquite.charMatrices.BasicDataWindowMaker.BasicDataWindowMaker;
			tell It;
				getWindow;
				tell It;
					getTable;
					tell It;
						rowNamesWidth 189;
					endTell;
					setExplanationSize 70;
					setAnnotationSize 20;
					setFontIncAnnot 0;
					setFontIncExp 0;
					setSize 1247 607;
					setLocation 0 23;
					setFont SanSerif;
					setFontSize 18;
					getToolPalette;
					tell It;
						setTool mesquite.charMatrices.ColorCells.ColorCells.ColorCells;
					endTell;
					setTool mesquite.charMatrices.ColorCells.ColorCells.ColorCells;
					colorCells  #mesquite.charMatrices.ColorCells.ColorCells;
				tell It;
					setColor Wood;
					removeColor off;
				endTell;
					colorRowNames  #mesquite.charMatrices.ColorCells.ColorCells;
				tell It;
					setColor Wood;
					removeColor off;
				endTell;
					colorColumnNames  #mesquite.charMatrices.ColorCells.ColorCells;
				tell It;
					setColor Wood;
					removeColor off;
				endTell;
					colorText  #mesquite.charMatrices.NoColor.NoColor;
					setBackground White;
					toggleShowNames off;
					toggleShowTaxonNames on;
					toggleTight off;
					toggleThinRows off;
					toggleShowChanges on;
					toggleSeparateLines off;
					toggleShowStates on;
					toggleAutoWCharNames on;
					toggleAutoTaxonNames off;
					toggleShowDefaultCharNames off;
					toggleConstrainCW on;
					toggleBirdsEye off;
					toggleShowPaleGrid off;
					toggleShowPaleCellColors off;
					toggleShowPaleExcluded off;
					togglePaleInapplicable on;
					toggleShowBoldCellText off;
					toggleAllowAutosize on;
					toggleColorsPanel off;
					toggleDiagonal on;
					setDiagonalHeight 87;
					toggleLinkedScrolling on;
					toggleScrollLinkedTables off;
				endTell;
				showWindow;
				getWindow;
				tell It;
					forceAutosize;
				endTell;
				getEmployee #mesquite.charMatrices.AlterData.AlterData;
				tell It;
					toggleBySubmenus off;
				endTell;
				getEmployee #mesquite.charMatrices.ColorByState.ColorByState;
				tell It;
					setStateLimit 9;
					toggleUniformMaximum on;
				endTell;
				getEmployee #mesquite.categ.StateNamesEditor.StateNamesEditor;
				tell It;
					makeWindow;
					tell It;
						getTable;
						tell It;
							rowNamesWidth 717;
						endTell;
						setExplanationSize 30;
						setAnnotationSize 20;
						setFontIncAnnot 0;
						setFontIncExp 0;
						setSize 1247 647;
						setLocation 0 23;
						setFont SanSerif;
						setFontSize 24;
						getToolPalette;
						tell It;
							setTool mesquite.categ.StateNamesEditor.StateNamesWindow.ibeam;
						endTell;
						setActive;
						rowsAreCharacters on;
						toggleConstrainChar on;
						toggleConstrainCharNum 3;
						togglePanel off;
						toggleSummaryPanel off;
					endTell;
					showWindow;
				endTell;
				getEmployee #mesquite.categ.StateNamesStrip.StateNamesStrip;
				tell It;
					showStrip off;
				endTell;
				getEmployee #mesquite.charMatrices.AnnotPanel.AnnotPanel;
				tell It;
					togglePanel on;
				endTell;
				getEmployee #mesquite.charMatrices.CharReferenceStrip.CharReferenceStrip;
				tell It;
					showStrip off;
				endTell;
				getEmployee #mesquite.charMatrices.QuickKeySelector.QuickKeySelector;
				tell It;
					autotabOff;
				endTell;
				getEmployee #mesquite.charMatrices.SelSummaryStrip.SelSummaryStrip;
				tell It;
					showStrip off;
				endTell;
				getEmployee #mesquite.categ.SmallStateNamesEditor.SmallStateNamesEditor;
				tell It;
					panelOpen true;
				endTell;
			endTell;
		endTell;
		getEmployee  #mesquite.charMatrices.ManageCharacters.ManageCharacters;
		tell It;
			showCharacters #2945879638180203702 #mesquite.lists.CharacterList.CharacterList;
			tell It;
				setData 0;
				getWindow;
				tell It;
					newAssistant  #mesquite.lists.DefaultCharOrder.DefaultCharOrder;
					newAssistant  #mesquite.lists.CharListInclusion.CharListInclusion;
					newAssistant  #mesquite.lists.CharListPartition.CharListPartition;
					newAssistant  #mesquite.stochchar.CharListProbModels.CharListProbModels;
					getTable;
					tell It;
						rowNamesWidth 1011;
					endTell;
					setExplanationSize 30;
					setAnnotationSize 20;
					setFontIncAnnot 0;
					setFontIncExp 0;
					setSize 1247 647;
					setLocation 0 23;
					setFont SanSerif;
					setFontSize 10;
					getToolPalette;
					tell It;
						setTool mesquite.lists.CharacterList.CharacterListWindow.arrow;
					endTell;
				endTell;
				showWindow;
				getEmployee #mesquite.lists.CharListAnnotPanel.CharListAnnotPanel;
				tell It;
					togglePanel off;
				endTell;
			endTell;
		endTell;
		endTell;
end;
